# Supplementary material for: Dibutyl­ammonium bis­(hydrogen methylphosphonato-κO)triphenylstannate(IV)
Source: Acta Crystallogr Sect E Struct Rep Online. 2012 Sep 19;68(Pt 10):m1284–5. doi: 10.1107/S1600536812038445 (PMC3470160; doi:10.1107/S1600536812038445)
Supplement: Supplementary file 1 [file e-68-m1284-sup1.cif]

##############################################################################
#                                                                            #
# This CIF contains the data in a paper accepted for publication in          #
# Acta Crystallographica Section E. It conforms to the requirements of       #
# Notes for Authors for Acta Crystallographica Section E, and has been       #
# peer reviewed under the auspices of the IUCr Commission on Journals.       #
#                                                                            #
# Full details of the Crystallographic Information File format               #
# are given in the paper "The Crystallographic Information File (CIF):       #
# a New Standard Archive File for Crystallography" by S. R. Hall, F. H.      #
# Allen and I. D. Brown [Acta Cryst. (1991), A47, 655-685].                  #
#                                                                            #
# The current version of the core CIF dictionary is obtainable from          #
# ftp://ftp.iucr.org/pub/cif_core.dic.                                       #
#                                                                            #
# Software is freely available for graphical display of the structure(s)     #
# in this CIF. For information consult the CIF software page                 #
# http://www.iucr.org/resources/cif/software.                                #
#                                                                            #
# This file may be used for bona fide research purposes within the           #
# scientific community so long as proper attribution is given to the journal # 
# article from which it was obtained.                                        #
#                                                                            #
##############################################################################
data_global
_audit_creation_method     CRYSTALS_ver_14.40
_journal_date_recd_electronic     2012-08-24
_journal_date_accepted     2012-09-07
_journal_name_full     'Acta Crystallographica, Section E'
_journal_year     2012
_journal_volume     68
_journal_issue     10
_journal_page_first     m1284
_journal_page_last     m1285
_journal_paper_category     QM
_journal_paper_doi     10.1107/S1600536812038445
_journal_coeditor_code     WM2676
_publ_contact_author_name     'Tidiane Diop'
_publ_contact_author_address
;
Laboratoire de Chimie Minerale et Analytique,
Departement de Chimie,
Faculte des Sciences et Techniques-Universite Cheikh Anta Diop,
Dakar,
Senegal
;
_publ_contact_author_email     'tijchimia@yahoo.fr'
_publ_contact_author_fax     '+44 1865 000000'
_publ_contact_author_phone     '+44 1865 000000'
_publ_section_title
;
Dibutylammonium bis(hydrogen methylphosphonato-\k<i>O</i>)triphenylstannate(IV)
;
loop_
    _publ_author_name
    _publ_author_footnote
    _publ_author_address
    'Diop, Tidiane' .
;
Laboratoire de Chimie Minerale et Analytique,
D\'epartement de Chimie,
Facult\'e des Sciences et Techniques, Universit\'e Cheikh Anta Diop,
Dakar,
Senegal
;
    'Diop, Libasse' .
;
Laboratoire de Chimie Minerale et Analytique,
D\'epartement de Chimie,
Facult\'e des Sciences et Techniques, Universit\'e Cheikh Anta Diop,
Dakar,
Senegal
;
    'Fall, Djibril' .
;
Laboratoire de Chimie Organique et Therapeutique, D\'epartement de Pharmacie,
Facult\'e de Medecine, de Pharmacie et d'Odontostomatologie,
Universit\'e Cheikh Anta Diop,
Dakar,
Senegal
;
    'Lee, Arie van der' .
;
Institut Europ\'een des Membranes
Universit\'e de Montpellier II
34000 Montpellier
France
;
_chemical_name_systematic     ?
_chemical_melting_point     ?
data_I
_chemical_name_systematic
;
Dibutylammonium bis(hydrogen methylphosphonato-\k<i>O</i>)triphenylstannate(IV)
;
_chemical_formula_moiety     'C20 H23 O6 P2 Sn, C8 H20 N'
_chemical_formula_sum     'C28 H43 N O6 P2 Sn'
_chemical_formula_iupac     '(C8 H20 N) [Sn (C6 H5)3 (C H4 O3 P)2]'
_chemical_formula_weight     670.28
_symmetry_cell_setting     monoclinic
_symmetry_space_group_name_H-M     'P 21/c'
_symmetry_space_group_name_Hall     '-P 2ybc'
loop_
    _symmetry_equiv_pos_as_xyz
    'x,y,z'
    '-x,-y,-z'
    '-x,y+1/2,-z+1/2'
    'x,-y+1/2,z+1/2'
_cell_length_a     16.1963(8)
_cell_length_b     18.9088(8)
_cell_length_c     21.1989(11)
_cell_angle_alpha     90
_cell_angle_beta     93.220(4)
_cell_angle_gamma     90
_cell_volume     6482.0(5)
_cell_formula_units_Z     8
_cell_measurement_reflns_used     7455
_cell_measurement_theta_min     1.4383
_cell_measurement_theta_max     29.1449
_cell_measurement_temperature     175
_exptl_crystal_description     'block'
_exptl_crystal_colour     'colourless'
_exptl_crystal_size_max     0.30
_exptl_crystal_size_mid     0.25
_exptl_crystal_size_min     0.10
_exptl_crystal_density_diffrn     1.374
_exptl_crystal_density_meas     ?
_exptl_crystal_density_method     'not measured'
_exptl_crystal_F_000     2768
_exptl_absorpt_coefficient_mu     0.925
_exptl_absorpt_correction_type     multi-scan
_exptl_absorpt_process_details
;
(<i>CrysAlis PRO</i>; Agilent, 2010)
;
_exptl_absorpt_correction_T_min     0.96051
_exptl_absorpt_correction_T_max     1.00000
_exptl_special_details     .
_diffrn_ambient_temperature     175
_diffrn_radiation_type     'Mo K\a'
_diffrn_radiation_wavelength     0.71073
_diffrn_radiation_monochromator     'graphite'
_diffrn_measurement_device_type     'Oxford Diffraction Gemini'
_diffrn_measurement_device     'Area'
_diffrn_measurement_method     \w
_diffrn_reflns_number     64843
_diffrn_reflns_av_R_equivalents     0.085
_diffrn_reflns_theta_min     1.438
_diffrn_reflns_theta_max     29.145
_diffrn_reflns_theta_full     25.174
_diffrn_measured_fraction_theta_max     0.902
_diffrn_measured_fraction_theta_full     0.985
_diffrn_reflns_limit_h_min     -20
_diffrn_reflns_limit_h_max     22
_diffrn_reflns_limit_k_min     -24
_diffrn_reflns_limit_k_max     24
_diffrn_reflns_limit_l_min     -28
_diffrn_reflns_limit_l_max     27
_diffrn_standards_number     0
_diffrn_standards_interval_count     .
_diffrn_standards_interval_time     .
_diffrn_standards_decay_%     ?
_refine_special_details
;
;
_reflns_number_total     26060
_reflns_number_gt     17225
_reflns_threshold_expression     I>2.0\s(I)
_refine_ls_structure_factor_coef     F
_refine_ls_matrix_type     full
_refine_ls_R_factor_all     0.1015
_refine_ls_R_factor_gt     0.0672
_refine_ls_wR_factor_all     0.0791
_refine_ls_wR_factor_gt     0.0674
_refine_ls_wR_factor_ref     0.0674
_refine_ls_goodness_of_fit_ref     0.9916
_refine_ls_number_reflns     17225
_refine_ls_number_parameters     686
_refine_ls_number_restraints     9
_refine_ls_hydrogen_treatment     constr
_refine_ls_weighting_scheme     calc
_refine_ls_weighting_details
;
 Method, part 1, Chebychev polynomial, (Watkin, 1994; Prince, 1982)
 [weight] = 1.0/[A~0~*T~0~(x)+A~1~*T~1~(x) ... +A~n-1~]*T~n-1~(x)]
 where A~i~ are the Chebychev coefficients listed below and x= Fcalc/Fmax
 Method = Robust Weighting (Prince, 1982)
 W = [weight] * [1-(deltaF/6*sigmaF)^2^]^2^
 A~i~ are:
 15.1 4.23 12.3 3.23
;
_atom_sites_solution_hydrogens     difmap
_atom_sites_solution_primary     'charge-flipping'
_refine_ls_shift/su_max     0.0025
_refine_ls_shift/su_mean     0.00002
_refine_diff_density_max     1.28
_refine_diff_density_min     -1.66
_refine_ls_extinction_method     'None'
loop_
    _atom_type_symbol
    _atom_type_scat_Cromer_Mann_a1
    _atom_type_scat_Cromer_Mann_a2
    _atom_type_scat_Cromer_Mann_a3
    _atom_type_scat_Cromer_Mann_a4
    _atom_type_scat_Cromer_Mann_b1
    _atom_type_scat_Cromer_Mann_b2
    _atom_type_scat_Cromer_Mann_b3
    _atom_type_scat_Cromer_Mann_b4
    _atom_type_scat_Cromer_Mann_c
    _atom_type_scat_dispersion_real
    _atom_type_scat_dispersion_imag
    _atom_type_scat_source
    C 2.3100 1.0200 1.5886 0.8650 20.8439 10.2075 0.5687 51.6512 0.2156 0.0033
                                                                          0.0016
                                'International Tables Vol C 4.2.6.8 and 6.1.1.4'
    H 0.4930 0.3229 0.1402 0.0408 10.5109 26.1257 3.1424 57.7998 0.0030 0.0000
                                                                          0.0000
                                'International Tables Vol C 4.2.6.8 and 6.1.1.4'
    O 3.0485 2.2868 1.5463 0.8670 13.2771 5.7011 0.3239 32.9089 0.2508 0.0106
                                                                          0.0060
                                'International Tables Vol C 4.2.6.8 and 6.1.1.4'
    P 6.4345 4.1791 1.7800 1.4908 1.9067 27.1570 0.5260 68.1645 1.1149 0.1023
                                                                          0.0942
                                'International Tables Vol C 4.2.6.8 and 6.1.1.4'
    Sn 19.1889 19.1005 4.4585 2.4663 5.8303 0.5031 26.8909 83.9572 4.7821
                                                                         -0.6537
                                                                          1.4246
                                'International Tables Vol C 4.2.6.8 and 6.1.1.4'
    N 12.2126 3.1322 2.0125 1.1663 0.0057 9.8933 28.9975 0.5826 -11.5290 0.0061
                                                                          0.0033
                                'International Tables Vol C 4.2.6.8 and 6.1.1.4'
_computing_data_collection     '<i>CrysAlis PRO</i> (Agilent, 2010)'
_computing_cell_refinement     '<i>CrysAlis PRO</i>  (Agilent, 2010)'
_computing_data_reduction     '<i>CrysAlis PRO</i>  (Agilent, 2010)'
_computing_structure_solution     '<i>Superflip</i> (Palatinus & Chapuis, 2007)'
_computing_structure_refinement
                              '<i>CRYSTALS</i> (Betteridge <i>et al.</i>, 2003)'
_computing_molecular_graphics     '<i>OLEX2</i> (Dolomanov <i>et al.</i>, 2009)'
_computing_publication_material
;
<i>CRYSTALS</i> (Betteridge <i>et al.</i>, 2003) and <i>publCIF</i>
(Westrip, 2010)
;
loop_
    _atom_site_type_symbol
    _atom_site_label
    _atom_site_fract_x
    _atom_site_fract_y
    _atom_site_fract_z
    _atom_site_U_iso_or_equiv
    _atom_site_adp_type
    _atom_site_occupancy
    _atom_site_disorder_assembly
    _atom_site_disorder_group
    Sn Sn1 0.55169(2) 0.19275(2) 0.195941(16) 0.0285 Uani 1.0000 . .
    O O101 0.5156(3) 0.3004(2) 0.21763(18) 0.0413 Uani 1.0000 . .
    P P102 0.49515(8) 0.37108(7) 0.18772(7) 0.0296 Uani 1.0000 . .
    O O103 0.4023(2) 0.3900(2) 0.1956(2) 0.0506 Uani 1.0000 . .
    H H1031 0.3906 0.4158 0.2267 0.0600 Uiso 1.0000 . .
    O O104 0.5479(2) 0.4314(2) 0.2139(2) 0.0440 Uani 1.0000 . .
    C C105 0.5019(5) 0.3644(4) 0.1041(3) 0.0534 Uani 1.0000 . .
    H H1051 0.4684 0.3265 0.0876 0.0664 Uiso 1.0000 . .
    H H1052 0.4828 0.4075 0.0840 0.0664 Uiso 1.0000 . .
    H H1053 0.5576 0.3566 0.0936 0.0664 Uiso 1.0000 . .
    O O106 0.5926(2) 0.08826(17) 0.16616(18) 0.0316 Uani 1.0000 . .
    P P107 0.57266(8) 0.01052(7) 0.16887(7) 0.0296 Uani 1.0000 . .
    O O108 0.4833(2) 0.0013(2) 0.1908(2) 0.0506 Uani 1.0000 . .
    H H1081 0.4726 -0.0226 0.2233 0.0601 Uiso 1.0000 . .
    O O109 0.6335(2) -0.03205(18) 0.20970(19) 0.0335 Uani 1.0000 . .
    C C110 0.5695(4) -0.0236(4) 0.0899(3) 0.0528 Uani 1.0000 . .
    H H1101 0.5316 0.0027 0.0631 0.1230 Uiso 1.0000 . .
    H H1102 0.5532 -0.0721 0.0893 0.1230 Uiso 1.0000 . .
    H H1103 0.6233 -0.0204 0.0731 0.1230 Uiso 1.0000 . .
    C C111 0.4357(3) 0.1784(3) 0.1454(3) 0.0360 Uani 1.0000 . .
    C C112 0.3649(4) 0.2063(3) 0.1685(3) 0.0410 Uani 1.0000 . .
    H H1121 0.3669 0.2318 0.2059 0.0493 Uiso 1.0000 . .
    C C113 0.2880(3) 0.1965(4) 0.1360(4) 0.0557 Uani 1.0000 . .
    H H1131 0.2405 0.2156 0.1530 0.0669 Uiso 1.0000 . .
    C C114 0.2816(5) 0.1595(4) 0.0803(4) 0.0654 Uani 1.0000 . .
    H H1141 0.2309 0.1530 0.0589 0.0784 Uiso 1.0000 . .
    C C115 0.3523(4) 0.1322(4) 0.0560(4) 0.0552 Uani 1.0000 . .
    H H1151 0.3485 0.1083 0.0178 0.0671 Uiso 1.0000 . .
    C C116 0.4285(4) 0.1411(3) 0.0886(3) 0.0433 Uani 1.0000 . .
    H H1161 0.4763 0.1224 0.0724 0.0510 Uiso 1.0000 . .
    C C117 0.5635(3) 0.1714(3) 0.2950(3) 0.0332 Uani 1.0000 . .
    C C118 0.5865(3) 0.1055(3) 0.3186(3) 0.0399 Uani 1.0000 . .
    H H1181 0.5968 0.0690 0.2910 0.0475 Uiso 1.0000 . .
    C C119 0.5950(4) 0.0922(4) 0.3827(3) 0.0500 Uani 1.0000 . .
    H H1191 0.6097 0.0472 0.3970 0.0600 Uiso 1.0000 . .
    C C120 0.5810(5) 0.1433(4) 0.4247(3) 0.0580 Uani 1.0000 . .
    H H1201 0.5858 0.1340 0.4680 0.0721 Uiso 1.0000 . .
    C C121 0.5580(5) 0.2094(5) 0.4041(3) 0.0633 Uani 1.0000 . .
    H H1211 0.5471 0.2444 0.4337 0.0761 Uiso 1.0000 . .
    C C122 0.5503(5) 0.2239(3) 0.3389(3) 0.0527 Uani 1.0000 . .
    H H1221 0.5360 0.2685 0.3252 0.0635 Uiso 1.0000 . .
    C C123 0.6561(3) 0.2318(3) 0.1505(3) 0.0328 Uani 1.0000 . .
    C C124 0.7102(4) 0.2768(3) 0.1807(3) 0.0492 Uani 1.0000 . .
    H H1241 0.7007 0.2909 0.2218 0.0591 Uiso 1.0000 . .
    C C125 0.7801(4) 0.3024(4) 0.1519(4) 0.0679 Uani 1.0000 . .
    H H1251 0.8163 0.3331 0.1729 0.0821 Uiso 1.0000 . .
    C C126 0.7936(5) 0.2831(4) 0.0917(4) 0.0686 Uani 1.0000 . .
    H H1261 0.8414 0.2987 0.0728 0.0820 Uiso 1.0000 . .
    C C127 0.7387(5) 0.2393(4) 0.0596(4) 0.0666 Uani 1.0000 . .
    H H1271 0.7466 0.2268 0.0181 0.0781 Uiso 1.0000 . .
    C C128 0.6701(4) 0.2132(4) 0.0889(3) 0.0501 Uani 1.0000 . .
    H H1281 0.6333 0.1824 0.0671 0.0591 Uiso 1.0000 . .
    Sn Sn2 1.06366(2) 0.19358(2) 0.300170(16) 0.0299 Uani 1.0000 . .
    O O201 1.1082(2) 0.09045(18) 0.33422(18) 0.0329 Uani 1.0000 . .
    P P202 1.08457(8) 0.01320(7) 0.33239(7) 0.0311 Uani 1.0000 . .
    O O203 0.9928(2) 0.0086(3) 0.3079(3) 0.0602 Uani 1.0000 . .
    H H2031 0.9764 -0.0176 0.2771 0.0723 Uiso 1.0000 . .
    O O204 1.1394(2) -0.03227(18) 0.29425(19) 0.0328 Uani 1.0000 . .
    C C205 1.0875(5) -0.0203(4) 0.4117(4) 0.0628 Uani 1.0000 . .
    H H2051 1.0734 -0.0692 0.4117 0.0705 Uiso 1.0000 . .
    H H2052 1.0505 0.0052 0.4364 0.0705 Uiso 1.0000 . .
    H H2053 1.1426 -0.0154 0.4310 0.0705 Uiso 1.0000 . .
    O O206 1.0252(3) 0.3003(2) 0.27527(19) 0.0446 Uani 1.0000 . .
    P P207 1.00599(8) 0.37021(7) 0.30592(7) 0.0324 Uani 1.0000 . .
    O O208 0.9118(2) 0.3870(3) 0.2967(3) 0.0565 Uani 1.0000 . .
    H H2081 0.8950 0.4139 0.2665 0.0666 Uiso 1.0000 . .
    O O209 1.0549(2) 0.4318(2) 0.2817(2) 0.0404 Uani 1.0000 . .
    C C210 1.0210(5) 0.3624(4) 0.3897(3) 0.0559 Uani 1.0000 . .
    H H2101 0.9901 0.3235 0.4048 0.0675 Uiso 1.0000 . .
    H H2102 1.0781 0.3551 0.4017 0.0675 Uiso 1.0000 . .
    H H2103 1.0031 0.4046 0.4098 0.0675 Uiso 1.0000 . .
    C C211 0.9552(4) 0.1822(3) 0.3512(3) 0.0373 Uani 1.0000 . .
    C C212 0.8793(3) 0.2069(3) 0.3260(3) 0.0379 Uani 1.0000 . .
    H H2121 0.8748 0.2289 0.2863 0.0451 Uiso 1.0000 . .
    C C213 0.8088(4) 0.1984(4) 0.3591(4) 0.0554 Uani 1.0000 . .
    H H2131 0.7593 0.2165 0.3424 0.0659 Uiso 1.0000 . .
    C C214 0.8108(5) 0.1656(4) 0.4158(4) 0.0629 Uani 1.0000 . .
    H H2141 0.7629 0.1588 0.4365 0.0745 Uiso 1.0000 . .
    C C215 0.8862(5) 0.1414(4) 0.4430(4) 0.0648 Uani 1.0000 . .
    H H2151 0.8881 0.1205 0.4829 0.0768 Uiso 1.0000 . .
    C C216 0.9571(5) 0.1492(3) 0.4095(3) 0.0501 Uani 1.0000 . .
    H H2161 1.0075 0.1329 0.4269 0.0593 Uiso 1.0000 . .
    C C217 1.1762(3) 0.2337(3) 0.3424(3) 0.0338 Uani 1.0000 . .
    C C218 1.2274(4) 0.2774(4) 0.3092(4) 0.0561 Uani 1.0000 . .
    H H2181 1.2114 0.2898 0.2682 0.0670 Uiso 1.0000 . .
    C C219 1.3013(5) 0.3022(5) 0.3362(5) 0.0772 Uani 1.0000 . .
    H H2191 1.3342 0.3318 0.3134 0.0910 Uiso 1.0000 . .
    C C220 1.3251(5) 0.2840(4) 0.3964(4) 0.0646 Uani 1.0000 . .
    H H2201 1.3753 0.3008 0.4135 0.0769 Uiso 1.0000 . .
    C C221 1.2774(5) 0.2419(4) 0.4310(4) 0.0656 Uani 1.0000 . .
    H H2211 1.2948 0.2297 0.4724 0.0781 Uiso 1.0000 . .
    C C222 1.2018(4) 0.2164(4) 0.4036(3) 0.0508 Uani 1.0000 . .
    H H2221 1.1688 0.1878 0.4277 0.0594 Uiso 1.0000 . .
    C C223 1.0585(3) 0.1674(3) 0.2021(3) 0.0353 Uani 1.0000 . .
    C C224 1.0816(4) 0.1013(3) 0.1805(3) 0.0437 Uani 1.0000 . .
    H H2241 1.0993 0.0676 0.2094 0.0522 Uiso 1.0000 . .
    C C225 1.0786(4) 0.0854(4) 0.1166(3) 0.0519 Uani 1.0000 . .
    H H2251 1.0967 0.0416 0.1033 0.0613 Uiso 1.0000 . .
    C C226 1.0495(4) 0.1335(4) 0.0728(3) 0.0592 Uani 1.0000 . .
    H H2261 1.0446 0.1227 0.0298 0.0711 Uiso 1.0000 . .
    C C227 1.0266(6) 0.1998(5) 0.0932(3) 0.0733 Uani 1.0000 . .
    H H2271 1.0096 0.2344 0.0636 0.0861 Uiso 1.0000 . .
    C C228 1.0293(5) 0.2172(4) 0.1571(3) 0.0586 Uani 1.0000 . .
    H H2281 1.0113 0.2609 0.1702 0.0690 Uiso 1.0000 . .
    N N10 0.7984(3) 0.0021(3) 0.2374(2) 0.0397 Uani 1.0000 . .
    H H101 0.8398 -0.0259 0.2269 0.0581 Uiso 1.0000 . .
    H H102 0.7505 -0.0165 0.2220 0.0580 Uiso 1.0000 . .
    C C11 0.8098(4) 0.0735(4) 0.2092(4) 0.0590 Uani 1.0000 . .
    H H111 0.8509 0.0989 0.2359 0.0722 Uiso 1.0000 . .
    H H112 0.7582 0.0986 0.2090 0.0721 Uiso 1.0000 . .
    C C12 0.8419(7) 0.0707(5) 0.1451(4) 0.1010 Uani 1.0000 . .
    H H121 0.8985 0.0577 0.1505 0.1239 Uiso 1.0000 . .
    H H122 0.8378 0.1177 0.1294 0.1239 Uiso 1.0000 . .
    C C13 0.8007(6) 0.0261(6) 0.0961(4) 0.1139 Uani 1.0000 . .
    H H131 0.8020 -0.0213 0.1110 0.1425 Uiso 1.0000 . .
    H H132 0.7449 0.0402 0.0875 0.1425 Uiso 1.0000 . .
    C C14 0.8478(6) 0.0293(6) 0.0368(4) 0.1091 Uani 1.0000 . .
    H H141 0.8216 0.0007 0.0047 0.1306 Uiso 1.0000 . .
    H H142 0.9025 0.0127 0.0461 0.1306 Uiso 1.0000 . .
    H H143 0.8496 0.0769 0.0227 0.1306 Uiso 1.0000 . .
    C C15 0.7993(4) 0.0052(5) 0.3066(3) 0.0659 Uani 1.0000 . .
    H H151 0.7482 0.0280 0.3176 0.0786 Uiso 1.0000 . .
    H H152 0.8468 0.0330 0.3227 0.0791 Uiso 1.0000 . .
    C C16 0.8015(4) -0.0687(5) 0.3348(3) 0.0731 Uani 1.0000 . .
    H H161 0.7513 -0.0929 0.3200 0.0892 Uiso 1.0000 . .
    H H162 0.8479 -0.0928 0.3187 0.0889 Uiso 1.0000 . .
    C C17 0.8065(9) -0.0572(6) 0.4059(4) 0.1531 Uani 1.0000 . .
    H H171 0.8527 -0.0278 0.4170 0.1878 Uiso 1.0000 . .
    H H172 0.7574 -0.0350 0.4182 0.1878 Uiso 1.0000 . .
    C C18 0.8169(12) -0.1248(8) 0.4378(5) 0.2082 Uani 1.0000 . .
    H H181 0.8202 -0.1166 0.4821 0.2303 Uiso 1.0000 . .
    H H182 0.8661 -0.1472 0.4259 0.2303 Uiso 1.0000 . .
    H H183 0.7708 -0.1544 0.4271 0.2303 Uiso 1.0000 . .
    N N20 0.6997(2) 0.4947(2) 0.2381(2) 0.0309 Uani 1.0000 . .
    H H201 0.7428 0.4776 0.2187 0.0458 Uiso 1.0000 . .
    H H202 0.6542 0.4700 0.2261 0.0463 Uiso 1.0000 . .
    C C21 0.6841(4) 0.5698(3) 0.2174(3) 0.0445 Uani 1.0000 . .
    H H211 0.7364 0.5941 0.2176 0.0532 Uiso 1.0000 . .
    H H212 0.6498 0.5929 0.2471 0.0532 Uiso 1.0000 . .
    C C22 0.6400(4) 0.5728(4) 0.1526(3) 0.0603 Uani 1.0000 . .
    H H221 0.6343 0.6227 0.1417 0.0720 Uiso 1.0000 . .
    H H222 0.5852 0.5519 0.1544 0.0721 Uiso 1.0000 . .
    C C23 0.6829(3) 0.5372(4) 0.1006(3) 0.0628 Uani 1.0000 . .
    H H231 0.6902 0.4872 0.1105 0.0753 Uiso 1.0000 . .
    H H232 0.7364 0.5591 0.0965 0.0751 Uiso 1.0000 . .
    C C24 0.6310(5) 0.5448(5) 0.0389(3) 0.0877 Uani 1.0000 . .
    H H241 0.6585 0.5199 0.0063 0.1319 Uiso 1.0000 . .
    H H242 0.6246 0.5938 0.0271 0.1320 Uiso 1.0000 . .
    H H243 0.5770 0.5248 0.0428 0.1321 Uiso 1.0000 . .
    C C25 0.7138(3) 0.4836(3) 0.3079(3) 0.0403 Uani 1.0000 . .
    H H251 0.7670 0.5050 0.3207 0.0479 Uiso 1.0000 . .
    H H252 0.6708 0.5084 0.3290 0.0483 Uiso 1.0000 . .
    C C26 0.7143(4) 0.4058(3) 0.3241(3) 0.0421 Uani 1.0000 . .
    H H261 0.6609 0.3854 0.3110 0.0499 Uiso 1.0000 . .
    H H262 0.7570 0.3824 0.3010 0.0505 Uiso 1.0000 . .
    C C27 0.7300(4) 0.3921(4) 0.3944(3) 0.0555 Uani 1.0000 . .
    H H271 0.7379 0.3418 0.4009 0.0672 Uiso 1.0000 . .
    H H272 0.7801 0.4179 0.4089 0.0672 Uiso 1.0000 . .
    C C28 0.6607(5) 0.4144(5) 0.4341(4) 0.0701 Uani 1.0000 . .
    H H281 0.6113 0.3892 0.4209 0.1071 Uiso 1.0000 . .
    H H282 0.6730 0.4054 0.4786 0.1069 Uiso 1.0000 . .
    H H283 0.6516 0.4642 0.4276 0.1068 Uiso 1.0000 . .
loop_
    _atom_site_aniso_label
    _atom_site_aniso_U_11
    _atom_site_aniso_U_22
    _atom_site_aniso_U_33
    _atom_site_aniso_U_12
    _atom_site_aniso_U_13
    _atom_site_aniso_U_23
    Sn1 0.03063(19) 0.02368(17) 0.0318(2) 0.00151(15) 0.00695(13) 0.00110(15)
    O101 0.057(2) 0.0268(18) 0.041(2) 0.0067(18) 0.0122(17) -0.0018(17)
    P102 0.0247(7) 0.0243(6) 0.0398(7) 0.0022(5) 0.0031(5) -0.0042(5)
    O103 0.0185(19) 0.065(3) 0.068(3) 0.0100(17) -0.0051(18) -0.036(2)
    O104 0.040(2) 0.036(2) 0.057(3) 0.0020(17) 0.0118(19) -0.0128(19)
    C105 0.072(4) 0.052(4) 0.035(3) 0.010(3) 0.002(3) 0.000(3)
    O106 0.0303(17) 0.0197(16) 0.045(2) 0.0014(14) 0.0067(15) 0.0019(15)
    P107 0.0235(6) 0.0232(6) 0.0423(8) 0.0003(5) 0.0040(5) 0.0047(5)
    O108 0.028(2) 0.061(3) 0.063(3) 0.0038(19) 0.0038(19) 0.034(2)
    O109 0.0215(17) 0.0274(18) 0.052(2) 0.0011(14) 0.0056(16) 0.0038(16)
    C110 0.062(4) 0.044(4) 0.051(4) 0.005(3) -0.002(3) -0.011(3)
    C111 0.034(3) 0.028(3) 0.046(3) -0.001(2) -0.001(2) 0.009(2)
    C112 0.036(3) 0.029(3) 0.059(4) -0.001(2) 0.012(3) 0.004(2)
    C113 0.025(3) 0.064(4) 0.078(5) 0.003(3) 0.000(3) 0.017(4)
    C114 0.054(4) 0.064(5) 0.075(6) -0.014(4) -0.021(4) 0.019(4)
    C115 0.050(4) 0.056(4) 0.058(4) 0.000(3) -0.011(3) -0.003(3)
    C116 0.046(3) 0.039(3) 0.044(3) 0.006(3) 0.001(3) 0.006(3)
    C117 0.027(3) 0.038(3) 0.035(3) -0.005(2) 0.003(2) -0.001(2)
    C118 0.037(3) 0.040(3) 0.043(3) 0.004(2) 0.003(2) 0.002(3)
    C119 0.046(4) 0.061(4) 0.044(4) 0.007(3) 0.006(3) 0.013(3)
    C120 0.062(4) 0.080(5) 0.033(3) 0.007(4) 0.003(3) 0.010(3)
    C121 0.067(4) 0.083(6) 0.040(4) 0.014(4) 0.002(3) -0.009(3)
    C122 0.076(5) 0.040(3) 0.043(4) 0.007(3) 0.005(3) 0.003(3)
    C123 0.039(3) 0.019(2) 0.040(3) 0.004(2) 0.006(2) 0.006(2)
    C124 0.053(4) 0.042(3) 0.053(4) -0.014(3) 0.011(3) -0.013(3)
    C125 0.057(4) 0.066(5) 0.082(5) -0.032(4) 0.014(4) -0.015(4)
    C126 0.065(4) 0.049(4) 0.096(6) -0.027(3) 0.042(4) 0.002(4)
    C127 0.081(5) 0.065(5) 0.058(5) -0.018(4) 0.039(4) -0.008(4)
    C128 0.057(4) 0.054(4) 0.040(3) -0.020(3) 0.009(3) -0.008(3)
    Sn2 0.03160(19) 0.02667(18) 0.0314(2) 0.00085(15) 0.00178(13) -0.00105(16)
    O201 0.0310(18) 0.0242(17) 0.043(2) 0.0006(14) -0.0008(15) -0.0001(15)
    P202 0.0265(6) 0.0241(6) 0.0433(8) -0.0018(5) 0.0064(6) -0.0043(5)
    O203 0.028(2) 0.066(3) 0.087(4) -0.001(2) 0.007(2) -0.051(3)
    O204 0.0223(17) 0.0257(18) 0.050(2) -0.0015(14) 0.0027(16) -0.0027(16)
    C205 0.091(6) 0.038(3) 0.061(5) 0.011(4) 0.023(4) 0.011(3)
    O206 0.063(3) 0.0279(19) 0.043(2) 0.0094(19) 0.0026(19) 0.0039(17)
    P207 0.0268(7) 0.0261(6) 0.0444(8) 0.0026(5) 0.0034(6) 0.0061(6)
    O208 0.029(2) 0.059(3) 0.083(4) 0.0078(19) 0.009(2) 0.034(3)
    O209 0.034(2) 0.033(2) 0.053(3) -0.0015(16) -0.0044(17) 0.0153(18)
    C210 0.080(5) 0.046(4) 0.041(3) 0.000(3) 0.005(3) -0.005(3)
    C211 0.045(3) 0.019(3) 0.049(3) 0.001(2) 0.012(3) -0.006(2)
    C212 0.031(3) 0.026(3) 0.057(4) 0.003(2) 0.005(2) -0.006(2)
    C213 0.033(3) 0.043(4) 0.090(6) 0.001(3) 0.005(3) -0.016(4)
    C214 0.053(4) 0.054(4) 0.087(6) -0.010(3) 0.044(4) -0.021(4)
    C215 0.089(6) 0.055(4) 0.055(4) 0.002(4) 0.037(4) -0.004(3)
    C216 0.058(4) 0.044(3) 0.050(4) 0.014(3) 0.016(3) -0.002(3)
    C217 0.041(3) 0.018(2) 0.043(3) -0.004(2) 0.008(2) -0.003(2)
    C218 0.060(4) 0.050(4) 0.058(4) -0.021(3) 0.005(3) 0.005(3)
    C219 0.064(5) 0.067(5) 0.102(7) -0.031(4) 0.012(4) -0.002(5)
    C220 0.054(4) 0.042(4) 0.096(6) -0.018(3) -0.014(4) -0.016(4)
    C221 0.074(5) 0.056(4) 0.063(5) -0.013(4) -0.019(4) -0.009(4)
    C222 0.048(3) 0.049(4) 0.054(4) -0.013(3) -0.007(3) 0.001(3)
    C223 0.024(3) 0.049(3) 0.032(3) 0.001(2) -0.005(2) 0.003(2)
    C224 0.047(3) 0.045(3) 0.039(3) 0.006(3) 0.008(3) -0.002(3)
    C225 0.047(4) 0.064(4) 0.045(4) 0.007(3) 0.006(3) -0.013(3)
    C226 0.061(4) 0.084(5) 0.032(3) 0.009(4) 0.000(3) -0.010(3)
    C227 0.105(6) 0.075(5) 0.039(4) 0.021(5) -0.002(4) 0.012(4)
    C228 0.083(5) 0.055(4) 0.037(3) 0.018(4) 0.000(3) 0.000(3)
    N10 0.022(2) 0.050(3) 0.047(3) 0.0011(19) 0.0025(19) -0.010(2)
    C11 0.037(3) 0.041(4) 0.098(6) -0.002(3) -0.005(3) -0.009(4)
    C12 0.146(10) 0.053(5) 0.105(9) -0.014(6) 0.022(7) 0.025(5)
    C13 0.158(11) 0.091(8) 0.092(8) -0.032(8) 0.001(8) 0.030(6)
    C14 0.110(8) 0.144(10) 0.075(7) 0.041(7) 0.015(6) 0.034(7)
    C15 0.032(3) 0.121(7) 0.045(4) 0.028(4) 0.004(3) -0.021(4)
    C16 0.033(3) 0.135(8) 0.052(4) 0.011(4) 0.002(3) 0.021(5)
    C17 0.186(14) 0.205(16) 0.073(8) 0.077(12) 0.053(8) 0.040(9)
    C18 0.29(3) 0.23(2) 0.112(13) 0.098(19) 0.069(14) 0.054(13)
    N20 0.0214(19) 0.032(2) 0.039(3) -0.0033(16) 0.0043(17) -0.0015(18)
    C21 0.036(3) 0.034(3) 0.065(4) -0.004(2) 0.010(3) -0.001(3)
    C22 0.055(4) 0.052(4) 0.075(5) 0.008(3) 0.011(4) 0.017(4)
    C23 0.050(4) 0.082(5) 0.056(5) -0.013(4) -0.003(3) 0.018(4)
    C24 0.081(6) 0.115(8) 0.064(6) -0.023(6) -0.017(4) 0.018(5)
    C25 0.031(3) 0.052(3) 0.038(3) -0.005(2) 0.001(2) -0.005(3)
    C26 0.039(3) 0.042(3) 0.045(3) -0.003(2) 0.007(2) -0.004(3)
    C27 0.053(4) 0.066(4) 0.047(4) 0.010(3) -0.004(3) 0.004(3)
    C28 0.082(5) 0.081(5) 0.048(4) 0.018(4) 0.015(4) 0.008(4)
loop_
    _geom_bond_atom_site_label_1
    _geom_bond_atom_site_label_2
    _geom_bond_site_symmetry_1
    _geom_bond_site_symmetry_2
    _geom_bond_distance
    _geom_bond_publ_flag
    Sn1 O101 . . 2.175(4) yes
    Sn1 O106 . . 2.188(3) yes
    Sn1 C111 . . 2.128(6) yes
    Sn1 C117 . . 2.137(6) yes
    Sn1 C123 . . 2.125(5) yes
    Sn2 O201 . . 2.188(3) yes
    Sn2 O206 . . 2.169(4) yes
    Sn2 C211 . . 2.125(6) yes
    Sn2 C217 . . 2.126(6) yes
    Sn2 C223 . . 2.134(6) yes
    O101 P102 . . 1.507(4) no
    P102 O103 . . 1.563(4) no
    P102 O104 . . 1.511(4) no
    P102 C105 . . 1.787(6) no
    O103 H1031 . . 0.850 no
    C105 H1051 . . 0.953 no
    C105 H1052 . . 0.962 no
    C105 H1053 . . 0.953 no
    O106 P107 . . 1.507(3) no
    P107 O108 . . 1.554(4) no
    P107 O109 . . 1.508(4) no
    P107 C110 . . 1.793(7) no
    O108 H1081 . . 0.850 no
    C110 H1101 . . 0.951 no
    C110 H1102 . . 0.954 no
    C110 H1103 . . 0.963 no
    C111 C112 . . 1.376(8) no
    C111 C116 . . 1.395(9) no
    C112 H1121 . . 0.927 no
    C112 C113 . . 1.401(9) no
    C113 H1131 . . 0.938 no
    C113 C114 . . 1.373(11) no
    C114 H1141 . . 0.924 no
    C114 C115 . . 1.381(11) no
    C115 H1151 . . 0.926 no
    C115 C116 . . 1.390(9) no
    C116 H1161 . . 0.933 no
    C117 C118 . . 1.386(8) no
    C117 C122 . . 1.386(8) no
    C118 H1181 . . 0.926 no
    C118 C119 . . 1.380(9) no
    C119 H1191 . . 0.930 no
    C119 C120 . . 1.342(10) no
    C120 H1201 . . 0.933 no
    C120 C121 . . 1.368(11) no
    C121 H1211 . . 0.936 no
    C121 C122 . . 1.408(9) no
    C122 H1221 . . 0.917 no
    C123 C124 . . 1.357(8) no
    C123 C128 . . 1.383(8) no
    C124 H1241 . . 0.930 no
    C124 C125 . . 1.403(9) no
    C125 H1251 . . 0.922 no
    C125 C126 . . 1.356(11) no
    C126 H1261 . . 0.938 no
    C126 C127 . . 1.368(11) no
    C127 H1271 . . 0.928 no
    C127 C128 . . 1.392(9) no
    C128 H1281 . . 0.937 no
    O201 P202 . . 1.510(4) no
    P202 O203 . . 1.549(4) no
    P202 O204 . . 1.504(4) no
    P202 C205 . . 1.795(7) no
    O203 H2031 . . 0.850 no
    C205 H2051 . . 0.951 no
    C205 H2052 . . 0.949 no
    C205 H2053 . . 0.965 no
    O206 P207 . . 1.513(4) no
    P207 O208 . . 1.560(4) no
    P207 O209 . . 1.515(4) no
    P207 C210 . . 1.785(7) no
    O208 H2081 . . 0.850 no
    C210 H2101 . . 0.956 no
    C210 H2102 . . 0.955 no
    C210 H2103 . . 0.959 no
    C211 C212 . . 1.393(8) no
    C211 C216 . . 1.384(9) no
    C212 H2121 . . 0.939 no
    C212 C213 . . 1.383(9) no
    C213 H2131 . . 0.923 no
    C213 C214 . . 1.352(11) no
    C214 H2141 . . 0.920 no
    C214 C215 . . 1.398(12) no
    C215 H2151 . . 0.933 no
    C215 C216 . . 1.391(10) no
    C216 H2161 . . 0.930 no
    C217 C218 . . 1.390(8) no
    C217 C222 . . 1.378(9) no
    C218 H2181 . . 0.923 no
    C218 C219 . . 1.380(10) no
    C219 H2191 . . 0.926 no
    C219 C220 . . 1.357(12) no
    C220 H2201 . . 0.927 no
    C220 C221 . . 1.353(11) no
    C221 H2211 . . 0.935 no
    C221 C222 . . 1.410(9) no
    C222 H2221 . . 0.933 no
    C223 C224 . . 1.388(8) no
    C223 C228 . . 1.405(9) no
    C224 H2241 . . 0.920 no
    C224 C225 . . 1.384(9) no
    C225 H2251 . . 0.929 no
    C225 C226 . . 1.365(10) no
    C226 H2261 . . 0.933 no
    C226 C227 . . 1.384(11) no
    C227 H2271 . . 0.937 no
    C227 C228 . . 1.393(10) no
    C228 H2281 . . 0.924 no
    N10 H101 . . 0.893 no
    N10 H102 . . 0.896 no
    N10 C11 . . 1.493(9) no
    N10 C15 . . 1.466(8) no
    C11 H111 . . 0.975 no
    C11 H112 . . 0.960 no
    C11 C12 . . 1.483(12) no
    C12 H121 . . 0.950 no
    C12 H122 . . 0.950 no
    C12 C13 . . 1.469(8) no
    C13 H131 . . 0.950 no
    C13 H132 . . 0.950 no
    C13 C14 . . 1.508(8) no
    C14 H141 . . 0.950 no
    C14 H142 . . 0.950 no
    C14 H143 . . 0.950 no
    C15 H151 . . 0.973 no
    C15 H152 . . 0.977 no
    C15 C16 . . 1.520(12) no
    C16 H161 . . 0.969 no
    C16 H162 . . 0.958 no
    C16 C17 . . 1.520(8) no
    C17 H171 . . 0.950 no
    C17 H172 . . 0.950 no
    C17 C18 . . 1.453(9) no
    C18 H181 . . 0.950 no
    C18 H182 . . 0.950 no
    C18 H183 . . 0.950 no
    N20 H201 . . 0.892 no
    N20 H202 . . 0.897 no
    N20 C21 . . 1.504(7) no
    N20 C25 . . 1.500(7) no
    C21 H211 . . 0.964 no
    C21 H212 . . 0.968 no
    C21 C22 . . 1.513(9) no
    C22 H221 . . 0.974 no
    C22 H222 . . 0.976 no
    C22 C23 . . 1.495(7) no
    C23 H231 . . 0.975 no
    C23 H232 . . 0.969 no
    C23 C24 . . 1.521(7) no
    C24 H241 . . 0.965 no
    C24 H242 . . 0.965 no
    C24 H243 . . 0.960 no
    C25 H251 . . 0.976 no
    C25 H252 . . 0.968 no
    C25 C26 . . 1.510(9) no
    C26 H261 . . 0.973 no
    C26 H262 . . 0.976 no
    C26 C27 . . 1.520(9) no
    C27 H271 . . 0.969 no
    C27 H272 . . 0.981 no
    C27 C28 . . 1.501(10) no
    C28 H281 . . 0.960 no
    C28 H282 . . 0.967 no
    C28 H283 . . 0.961 no
loop_
    _geom_angle_atom_site_label_1
    _geom_angle_atom_site_label_2
    _geom_angle_atom_site_label_3
    _geom_angle_site_symmetry_1
    _geom_angle_site_symmetry_2
    _geom_angle_site_symmetry_3
    _geom_angle
    _geom_angle_publ_flag
    O101 Sn1 O106 . . . 174.71(14) no
    O101 Sn1 C111 . . . 89.15(19) no
    O106 Sn1 C111 . . . 90.75(18) no
    O101 Sn1 C117 . . . 88.80(18) no
    O106 Sn1 C117 . . . 95.83(18) no
    C111 Sn1 C117 . . . 119.9(2) no
    O101 Sn1 C123 . . . 90.03(17) no
    O106 Sn1 C123 . . . 85.50(16) no
    C111 Sn1 C123 . . . 121.2(2) no
    C117 Sn1 C123 . . . 118.8(2) no
    Sn1 O101 P102 . . . 142.8(2) no
    O101 P102 O103 . . . 110.3(3) no
    O101 P102 O104 . . . 114.0(2) no
    O103 P102 O104 . . . 108.4(2) no
    O101 P102 C105 . . . 109.3(3) no
    O103 P102 C105 . . . 103.6(3) no
    O104 P102 C105 . . . 110.7(3) no
    P102 O103 H1031 . . . 118.3 no
    P102 C105 H1051 . . . 110.6 no
    P102 C105 H1052 . . . 110.0 no
    H1051 C105 H1052 . . . 108.3 no
    P102 C105 H1053 . . . 110.7 no
    H1051 C105 H1053 . . . 109.0 no
    H1052 C105 H1053 . . . 108.3 no
    Sn1 O106 P107 . . . 143.2(2) no
    O106 P107 O108 . . . 109.0(2) no
    O106 P107 O109 . . . 114.1(2) no
    O108 P107 O109 . . . 111.0(2) no
    O106 P107 C110 . . . 108.1(3) no
    O108 P107 C110 . . . 105.1(3) no
    O109 P107 C110 . . . 109.1(3) no
    P107 O108 H1081 . . . 122.5 no
    P107 C110 H1101 . . . 110.7 no
    P107 C110 H1102 . . . 110.6 no
    H1101 C110 H1102 . . . 109.1 no
    P107 C110 H1103 . . . 110.1 no
    H1101 C110 H1103 . . . 108.3 no
    H1102 C110 H1103 . . . 108.1 no
    Sn1 C111 C112 . . . 120.1(5) no
    Sn1 C111 C116 . . . 121.8(4) no
    C112 C111 C116 . . . 118.0(5) no
    C111 C112 H1121 . . . 120.9 no
    C111 C112 C113 . . . 120.7(6) no
    H1121 C112 C113 . . . 118.4 no
    C112 C113 H1131 . . . 119.1 no
    C112 C113 C114 . . . 120.8(6) no
    H1131 C113 C114 . . . 120.1 no
    C113 C114 H1141 . . . 120.8 no
    C113 C114 C115 . . . 119.2(7) no
    H1141 C114 C115 . . . 120.0 no
    C114 C115 H1151 . . . 119.5 no
    C114 C115 C116 . . . 120.1(7) no
    H1151 C115 C116 . . . 120.4 no
    C111 C116 C115 . . . 121.2(6) no
    C111 C116 H1161 . . . 118.5 no
    C115 C116 H1161 . . . 120.3 no
    Sn1 C117 C118 . . . 122.1(4) no
    Sn1 C117 C122 . . . 121.1(4) no
    C118 C117 C122 . . . 116.7(5) no
    C117 C118 H1181 . . . 119.7 no
    C117 C118 C119 . . . 122.0(6) no
    H1181 C118 C119 . . . 118.3 no
    C118 C119 H1191 . . . 119.8 no
    C118 C119 C120 . . . 120.7(6) no
    H1191 C119 C120 . . . 119.5 no
    C119 C120 H1201 . . . 120.6 no
    C119 C120 C121 . . . 119.9(6) no
    H1201 C120 C121 . . . 119.5 no
    C120 C121 H1211 . . . 119.5 no
    C120 C121 C122 . . . 119.9(7) no
    H1211 C121 C122 . . . 120.6 no
    C121 C122 C117 . . . 120.7(6) no
    C121 C122 H1221 . . . 120.0 no
    C117 C122 H1221 . . . 119.3 no
    Sn1 C123 C124 . . . 120.8(4) no
    Sn1 C123 C128 . . . 121.1(4) no
    C124 C123 C128 . . . 118.0(5) no
    C123 C124 H1241 . . . 119.0 no
    C123 C124 C125 . . . 121.7(6) no
    H1241 C124 C125 . . . 119.3 no
    C124 C125 H1251 . . . 120.8 no
    C124 C125 C126 . . . 119.6(7) no
    H1251 C125 C126 . . . 119.6 no
    C125 C126 H1261 . . . 119.8 no
    C125 C126 C127 . . . 119.7(6) no
    H1261 C126 C127 . . . 120.5 no
    C126 C127 H1271 . . . 120.4 no
    C126 C127 C128 . . . 120.4(7) no
    H1271 C127 C128 . . . 119.2 no
    C127 C128 C123 . . . 120.5(6) no
    C127 C128 H1281 . . . 120.2 no
    C123 C128 H1281 . . . 119.3 no
    O201 Sn2 O206 . . . 174.15(14) no
    O201 Sn2 C211 . . . 90.47(17) no
    O206 Sn2 C211 . . . 89.08(18) no
    O201 Sn2 C217 . . . 85.41(16) no
    O206 Sn2 C217 . . . 89.91(18) no
    C211 Sn2 C217 . . . 122.4(2) no
    O201 Sn2 C223 . . . 96.22(19) no
    O206 Sn2 C223 . . . 89.10(19) no
    C211 Sn2 C223 . . . 119.0(2) no
    C217 Sn2 C223 . . . 118.6(2) no
    Sn2 O201 P202 . . . 140.8(2) no
    O201 P202 O203 . . . 107.4(2) no
    O201 P202 O204 . . . 114.2(2) no
    O203 P202 O204 . . . 111.8(2) no
    O201 P202 C205 . . . 108.9(3) no
    O203 P202 C205 . . . 105.6(3) no
    O204 P202 C205 . . . 108.4(3) no
    P202 O203 H2031 . . . 122.9 no
    P202 C205 H2051 . . . 110.5 no
    P202 C205 H2052 . . . 110.7 no
    H2051 C205 H2052 . . . 109.5 no
    P202 C205 H2053 . . . 109.7 no
    H2051 C205 H2053 . . . 108.1 no
    H2052 C205 H2053 . . . 108.3 no
    Sn2 O206 P207 . . . 140.5(2) no
    O206 P207 O208 . . . 110.3(3) no
    O206 P207 O209 . . . 113.7(2) no
    O208 P207 O209 . . . 109.1(2) no
    O206 P207 C210 . . . 109.6(3) no
    O208 P207 C210 . . . 102.7(3) no
    O209 P207 C210 . . . 110.9(3) no
    P207 O208 H2081 . . . 119.1 no
    P207 C210 H2101 . . . 110.7 no
    P207 C210 H2102 . . . 110.7 no
    H2101 C210 H2102 . . . 108.5 no
    P207 C210 H2103 . . . 110.3 no
    H2101 C210 H2103 . . . 108.3 no
    H2102 C210 H2103 . . . 108.3 no
    Sn2 C211 C212 . . . 120.5(4) no
    Sn2 C211 C216 . . . 121.6(5) no
    C212 C211 C216 . . . 117.9(6) no
    C211 C212 H2121 . . . 121.0 no
    C211 C212 C213 . . . 120.2(6) no
    H2121 C212 C213 . . . 118.8 no
    C212 C213 H2131 . . . 119.1 no
    C212 C213 C214 . . . 121.7(6) no
    H2131 C213 C214 . . . 119.2 no
    C213 C214 H2141 . . . 120.6 no
    C213 C214 C215 . . . 119.5(6) no
    H2141 C214 C215 . . . 119.9 no
    C214 C215 H2151 . . . 119.8 no
    C214 C215 C216 . . . 118.8(7) no
    H2151 C215 C216 . . . 121.4 no
    C215 C216 C211 . . . 121.8(7) no
    C215 C216 H2161 . . . 119.7 no
    C211 C216 H2161 . . . 118.5 no
    Sn2 C217 C218 . . . 121.3(5) no
    Sn2 C217 C222 . . . 121.2(4) no
    C218 C217 C222 . . . 117.5(6) no
    C217 C218 H2181 . . . 119.0 no
    C217 C218 C219 . . . 121.3(7) no
    H2181 C218 C219 . . . 119.7 no
    C218 C219 H2191 . . . 120.0 no
    C218 C219 C220 . . . 119.8(7) no
    H2191 C219 C220 . . . 120.2 no
    C219 C220 H2201 . . . 118.5 no
    C219 C220 C221 . . . 121.3(7) no
    H2201 C220 C221 . . . 120.2 no
    C220 C221 H2211 . . . 120.2 no
    C220 C221 C222 . . . 119.1(8) no
    H2211 C221 C222 . . . 120.7 no
    C221 C222 C217 . . . 121.0(6) no
    C221 C222 H2221 . . . 119.0 no
    C217 C222 H2221 . . . 120.1 no
    Sn2 C223 C224 . . . 122.3(4) no
    Sn2 C223 C228 . . . 119.9(5) no
    C224 C223 C228 . . . 117.8(6) no
    C223 C224 H2241 . . . 118.9 no
    C223 C224 C225 . . . 121.6(6) no
    H2241 C224 C225 . . . 119.5 no
    C224 C225 H2251 . . . 119.8 no
    C224 C225 C226 . . . 120.8(6) no
    H2251 C225 C226 . . . 119.4 no
    C225 C226 H2261 . . . 121.8 no
    C225 C226 C227 . . . 118.7(6) no
    H2261 C226 C227 . . . 119.5 no
    C226 C227 H2271 . . . 119.9 no
    C226 C227 C228 . . . 121.6(7) no
    H2271 C227 C228 . . . 118.6 no
    C223 C228 C227 . . . 119.5(7) no
    C223 C228 H2281 . . . 119.7 no
    C227 C228 H2281 . . . 120.7 no
    H101 N10 H102 . . . 108.9 no
    H101 N10 C11 . . . 108.9 no
    H102 N10 C11 . . . 109.5 no
    H101 N10 C15 . . . 107.9 no
    H102 N10 C15 . . . 109.9 no
    C11 N10 C15 . . . 111.8(6) no
    N10 C11 H111 . . . 107.9 no
    N10 C11 H112 . . . 108.6 no
    H111 C11 H112 . . . 108.9 no
    N10 C11 C12 . . . 113.2(6) no
    H111 C11 C12 . . . 106.7 no
    H112 C11 C12 . . . 111.3 no
    C11 C12 H121 . . . 106.4 no
    C11 C12 H122 . . . 105.5 no
    H121 C12 H122 . . . 109.5 no
    C11 C12 C13 . . . 119.9(7) no
    H121 C12 C13 . . . 109.5 no
    H122 C12 C13 . . . 105.7 no
    C12 C13 H131 . . . 107.9 no
    C12 C13 H132 . . . 111.4 no
    H131 C13 H132 . . . 109.5 no
    C12 C13 C14 . . . 109.50(2) no
    H131 C13 C14 . . . 108.1 no
    H132 C13 C14 . . . 110.4 no
    C13 C14 H141 . . . 110.3 no
    C13 C14 H142 . . . 109.0 no
    H141 C14 H142 . . . 109.5 no
    C13 C14 H143 . . . 109.1 no
    H141 C14 H143 . . . 109.5 no
    H142 C14 H143 . . . 109.5 no
    N10 C15 H151 . . . 107.3 no
    N10 C15 H152 . . . 109.6 no
    H151 C15 H152 . . . 109.9 no
    N10 C15 C16 . . . 110.9(6) no
    H151 C15 C16 . . . 108.3 no
    H152 C15 C16 . . . 110.9 no
    C15 C16 H161 . . . 107.8 no
    C15 C16 H162 . . . 107.4 no
    H161 C16 H162 . . . 108.7 no
    C15 C16 C17 . . . 104.9(7) no
    H161 C16 C17 . . . 112.7 no
    H162 C16 C17 . . . 114.9 no
    C16 C17 H171 . . . 109.2 no
    C16 C17 H172 . . . 109.7 no
    H171 C17 H172 . . . 109.5 no
    C16 C17 C18 . . . 109.50(2) no
    H171 C17 C18 . . . 109.3 no
    H172 C17 C18 . . . 109.7 no
    C17 C18 H181 . . . 108.4 no
    C17 C18 H182 . . . 110.2 no
    H181 C18 H182 . . . 109.5 no
    C17 C18 H183 . . . 109.8 no
    H181 C18 H183 . . . 109.5 no
    H182 C18 H183 . . . 109.5 no
    H201 N20 H202 . . . 109.4 no
    H201 N20 C21 . . . 109.2 no
    H202 N20 C21 . . . 106.7 no
    H201 N20 C25 . . . 109.0 no
    H202 N20 C25 . . . 106.6 no
    C21 N20 C25 . . . 115.8(5) no
    N20 C21 H211 . . . 108.4 no
    N20 C21 H212 . . . 109.2 no
    H211 C21 H212 . . . 108.5 no
    N20 C21 C22 . . . 111.4(5) no
    H211 C21 C22 . . . 110.8 no
    H212 C21 C22 . . . 108.4 no
    C21 C22 H221 . . . 106.6 no
    C21 C22 H222 . . . 109.4 no
    H221 C22 H222 . . . 109.1 no
    C21 C22 C23 . . . 115.9(5) no
    H221 C22 C23 . . . 107.7 no
    H222 C22 C23 . . . 107.9 no
    C22 C23 H231 . . . 109.5 no
    C22 C23 H232 . . . 109.1 no
    H231 C23 H232 . . . 109.6 no
    C22 C23 C24 . . . 109.50(2) no
    H231 C23 C24 . . . 109.4 no
    H232 C23 C24 . . . 109.6 no
    C23 C24 H241 . . . 108.3 no
    C23 C24 H242 . . . 111.1 no
    H241 C24 H242 . . . 109.2 no
    C23 C24 H243 . . . 110.6 no
    H241 C24 H243 . . . 109.2 no
    H242 C24 H243 . . . 108.4 no
    N20 C25 H251 . . . 107.4 no
    N20 C25 H252 . . . 108.2 no
    H251 C25 H252 . . . 108.6 no
    N20 C25 C26 . . . 111.0(5) no
    H251 C25 C26 . . . 110.3 no
    H252 C25 C26 . . . 111.2 no
    C25 C26 H261 . . . 109.2 no
    C25 C26 H262 . . . 108.7 no
    H261 C26 H262 . . . 108.7 no
    C25 C26 C27 . . . 112.8(5) no
    H261 C26 C27 . . . 108.0 no
    H262 C26 C27 . . . 109.4 no
    C26 C27 H271 . . . 108.6 no
    C26 C27 H272 . . . 108.2 no
    H271 C27 H272 . . . 110.1 no
    C26 C27 C28 . . . 114.4(6) no
    H271 C27 C28 . . . 107.1 no
    H272 C27 C28 . . . 108.4 no
    C27 C28 H281 . . . 109.6 no
    C27 C28 H282 . . . 112.2 no
    H281 C28 H282 . . . 108.6 no
    C27 C28 H283 . . . 108.0 no
    H281 C28 H283 . . . 109.1 no
    H282 C28 H283 . . . 109.5 no
loop_
    _geom_hbond_atom_site_label_D
    _geom_hbond_atom_site_label_H
    _geom_hbond_atom_site_label_A
    _geom_hbond_site_symmetry_D
    _geom_hbond_site_symmetry_H
    _geom_hbond_site_symmetry_A
    _geom_hbond_distance_DH
    _geom_hbond_distance_HA
    _geom_hbond_distance_DA
    _geom_hbond_angle_DHA
    _geom_hbond_publ_flag
    O103 H1031 O109 . . 3_655 0.850 1.732 2.582(10) 179.6(2) yes
    O108 H1081 O104 . . 3_645 0.850 1.640 2.490(10) 179.9(2) yes
    C122 H1221 O101 . . . 0.917 2.364 2.976(10) 124.15(18) no
    O203 H2031 O209 . . 3_745 0.850 1.628 2.478(10) 179.7(3) yes
    O208 H2081 O204 . . 3_755 0.850 1.711 2.561(10) 179.70(19) yes
    C228 H2281 O206 . . . 0.924 2.346 2.961(10) 123.69(19) no
    N10 H101 O209 . . 3_745 0.893 1.901 2.772(10) 164.57(18) yes
    N10 H102 O109 . . . 0.896 1.920 2.777(10) 159.46(19) yes
    C15 H152 O203 . . . 0.977 2.448 3.134(10) 126.9(2) no
    C16 H161 O103 . . 3_645 0.969 2.513 3.418(10) 155.5(2) no
    N20 H201 O204 . . 3_755 0.892 1.951 2.780(10) 153.79(17) yes
    N20 H202 O104 . . . 0.897 1.875 2.756(10) 167.17(18) yes
    C25 H252 O108 . . 3_655 0.968 2.512 3.212(10) 129.16(16) no
    C26 H262 O208 . . . 0.976 2.515 3.302(10) 137.59(19) no
