# Supplementary material for: Dibutyl­ammonium bis­(hydrogen methylphosphonato-κO)triphenylstannate(IV)
Source: Acta Crystallogr Sect E Struct Rep Online. 2012 Sep 19;68(Pt 10):m1284–5. doi: 10.1107/S1600536812038445 (PMC3470160; doi:10.1107/S1600536812038445)
Supplement: Supplementary file 2 [file e-68-m1284-Isup2.hkl]

data_I
#  CF solution in spacegroup from ins-file 
_audit_creation_date        "12-08-27"
_audit_creation_method      CRYSTALS 

_cell_length_a                    16.1963(8)
_cell_angle_alpha                 90
_cell_length_b                    18.9088(8)
_cell_angle_beta                  93.220(4)
_cell_length_c                    21.1989(11)
_cell_angle_gamma                 90
loop_
 _symmetry_equiv_pos_as_xyz
 'x,y,z'
 '-x,-y,-z'
 '-x,y+1/2,-z+1/2'
 'x,-y+1/2,z+1/2'

# NOTE Fc on scale of Fo,      1.03145
# Status flags: 
#    o - used in refinement 
#    < - excluded by I/sigmaI cutoff 
#    l - excluded at low resolution  
#    h - excluded at high resolution  
#    x - excluded for another reason  

loop_
_refln_index_h
_refln_index_k
_refln_index_l
_refln_F_meas
_refln_F_calc
_refln_F_sigma
_refln_observed_status
_refln_refinement_weight
   0   0  -2      595.92      578.51        0.96 o   0.8263E-03
   0   0   3        4.46        0.00        1.25 o   0.2519E-02
   0   0  -4      202.36      193.20        0.85 o   0.4843E-02
   0   0  -5        7.12        0.00        1.37 o   0.2498E-02
   0   0  -6      141.15      133.51        0.27 o   0.6201E-02
   0   0   7        5.08        0.00        2.43 <   0.0000E+00
   0   0  -8      515.59      491.20        1.21 o   0.8833E-03
   0   0  -9       14.51        0.00        1.03 o   0.2394E-02
   0   0 -10      343.69      323.41        1.44 o   0.1949E-02
   0   0 -11       13.40        0.00        1.27 o   0.2414E-02
   0   0 -12       41.19       45.99        0.66 o   0.1367E-01
   0   0 -13        4.27        0.00        5.10 <   0.0000E+00
   0   0  14        2.86        0.59        7.78 <   0.0000E+00
   0   0 -15       -4.80        0.00        4.81 <   0.0000E+00
   0   0  16       22.05       23.20        1.31 o   0.1297E+00
   0   0  17        6.26        0.00        4.51 <   0.0000E+00
   0   0  18       87.32       87.16        0.86 o   0.2371E-01
   0   0 -19       12.94        0.00        2.83 o   0.2422E-02
   0   0  20      100.52       96.60        0.89 o   0.2194E-01
   0   0 -21       12.32        0.00        3.10 o   0.2432E-02
   0   0 -22       51.03       49.24        1.16 o   0.9394E-01
   0   0  23       -5.36        0.00       16.53 <   0.0000E+00
   0   0  24       -6.60        0.93       14.22 <   0.0000E+00
   0   0  25       -4.96        0.00       20.34 <   0.0000E+00
   0   0  26       32.62       30.55        3.74 o   0.1529E+00
   0   1   1        1.66        4.84        6.03 <   0.0000E+00
   0  -1  -2        2.01        3.65        2.95 <   0.0000E+00
   0  -1   3        1.94        2.43        2.67 <   0.0000E+00
   0  -1   4       13.53       14.45        0.44 o   0.2149E-01
   0   1  -5        3.61        0.31        1.84 <   0.0000E+00
   0  -1   6        9.23        7.81        0.87 o   0.4949E-01
   0  -1   7        5.58        7.05        1.43 o   0.3105E-01
   0   1  -8       43.46       43.02        0.29 o   0.1025E+00
   0   1   9       13.53        7.53        0.74 o   0.2143E-01
   0  -1 -10       38.93       35.65        0.41 o   0.1196E+00
   0  -1  11        1.84        0.31        6.78 <   0.0000E+00
   0  -1 -12        1.52        3.87       10.02 <   0.0000E+00
   0   1 -13       10.35        9.08        1.90 o   0.4071E-01
   0   1 -14        3.33        5.21        4.87 <   0.0000E+00
   0   1  15        9.28        8.45        1.99 o   0.2630E-01
   0  -1 -16        3.00        2.35        6.75 <   0.0000E+00
   0  -1  17        6.32        9.93        3.20 <   0.0000E+00
   0   1  18       23.19       22.10        1.05 o   0.1461E+00
   0  -1  19       13.18       12.17        1.72 o   0.4170E-01
   0  -1  20       30.36       28.58        1.01 o   0.1572E+00
   0  -1  21        4.95        3.88        5.17 <   0.0000E+00
   0   1  22       10.73       10.41        3.35 o   0.2757E-01
   0  -1  23        7.50        3.96        5.64 <   0.0000E+00
   0  -1  24       10.79        7.44        4.99 <   0.0000E+00
   0   1  25       -5.56        1.71        9.40 <   0.0000E+00
   0   1  26       12.03       11.03        4.79 <   0.0000E+00
   0   2   0      100.29       88.09        0.52 o   0.2344E-02
   0   2  -1      185.02      181.79        0.99 o   0.5714E-02
   0   2   2       34.35       32.65        0.31 o   0.6944E-01
   0   2  -3       98.92       94.18        0.18 o   0.2249E-01
   0  -2   4       74.96       71.18        0.22 o   0.1505E-01
   0   2   5       57.94       52.22        0.23 o   0.2455E-01
   0   2   6       32.09       32.55        0.33 o   0.9268E-01
   0  -2   7      108.07      102.08        0.23 o   0.1832E-01
   0  -2   8      106.08       95.32        0.26 o   0.1675E-01
   0   2  -9       46.02       48.67        0.38 o   0.2046E-02
   0  -2  10       96.97       99.49        0.34 o   0.1719E-01
   0  -2  11        7.01        5.23        2.08 o   0.9626E-02
   0   2 -12       74.12       78.82        0.49 o   0.2933E-01
   0  -2 -13       20.05       29.77        0.80 o   0.4875E-01
   0  -2  14       63.87       62.30        0.51 o   0.5830E-01
   0   2  15       15.23       15.07        1.31 o   0.5228E-01
   0  -2 -16       36.02       35.85        0.75 o   0.1334E+00
   0   2 -17       40.66       40.14        0.69 o   0.1310E+00
   0   2 -18       91.98       88.59        0.55 o   0.2681E-01
   0   2  19       54.40       53.73        0.65 o   0.8243E-01
   0   2  20       84.03       80.89        0.62 o   0.3267E-01
   0   2  21       38.33       37.85        1.02 o   0.1420E+00
   0   2  22       30.16       28.58        1.24 o   0.1148E+00
   0  -2 -23       35.35       30.74        1.28 o   0.7930E-01
   0   2  24       15.56       16.92        2.87 o   0.5472E-01
   0  -2  25        3.42        5.12       19.72 <   0.0000E+00
   0  -2  26       29.92       27.51        2.07 o   0.9814E-01
   0   3   0        5.52        0.00        2.20 <   0.0000E+00
   0   3   1        4.44        0.79        1.61 <   0.0000E+00
   0  -3  -2        4.10        3.68        2.78 <   0.0000E+00
   0  -3   3       18.67       21.93        0.59 o   0.6919E-01
   0   3   4        4.96        1.80        1.80 <   0.0000E+00
   0   3   5        7.15        4.48        1.23 o   0.7469E-02
   0  -3  -6       -0.88        2.83        8.37 <   0.0000E+00
   0  -3  -7        7.81        9.67        1.07 o   0.3518E-01
   0   3   8        6.61        5.51        1.42 o   0.2535E-01
   0   3   9        3.87        1.02        2.76 <   0.0000E+00
   0   3 -10        1.58        3.62        7.92 <   0.0000E+00
   0   3 -11        9.96       12.66        1.37 o   0.2557E-01
   0   3  12       -2.76        3.39        5.72 <   0.0000E+00
   0  -3  13        8.20       10.97        1.58 o   0.2657E-01
   0   3  14       -2.64        4.77        6.49 <   0.0000E+00
   0   3 -15        4.70        0.25        3.87 <   0.0000E+00
   0   3 -16       -5.55        0.91        3.45 <   0.0000E+00
   0  -3  17        8.28        9.08        2.32 o   0.5452E-01
   0   3 -18        3.67        4.13        5.64 <   0.0000E+00
   0   3  19       15.63       14.45        1.66 o   0.8272E-01
   0  -3 -20        5.34        4.89        4.41 <   0.0000E+00
   0  -3  21       15.48       15.81        2.29 o   0.7246E-01
   0   3  22        4.62        4.97        6.64 <   0.0000E+00
   0   3 -23       13.45       11.57        2.30 o   0.4468E-01
   0   3  24        3.18        0.95       10.88 <   0.0000E+00
   0  -3  25        0.74        3.71       71.61 <   0.0000E+00
   0  -3  26       -6.68        5.80        9.24 <   0.0000E+00
   0  -4   0      114.79      110.34        0.40 o   0.1629E-01
   0  -4   1      308.74      294.39        0.97 o   0.2338E-02
   0   4  -2      112.07      106.20        0.29 o   0.1497E-02
   0  -4  -3       59.77       66.24        0.28 o   0.2275E-01
   0   4   4       16.17       13.89        0.72 o   0.1037E+00
   0  -4  -5       28.59       26.57        0.48 o   0.5587E-01
   0   4  -6       62.25       56.08        0.31 o   0.4027E-01
   0   4   7      121.93      117.06        0.25 o   0.1365E-01
   0  -4  -8       18.73        3.70        0.50 o   0.4015E-02
   0   4   9      259.97      249.58        0.46 o   0.3163E-02
   0   4  10       36.45       33.48        0.41 o   0.1379E+00
   0   4 -11      129.11      137.42        0.34 o   0.1025E-01
   0  -4 -12       39.98       40.13        0.53 o   0.1359E+00
   0   4 -13       87.72       87.59        0.40 o   0.2886E-01
   0   4  14        5.42        3.03        3.02 <   0.0000E+00
   0  -4 -15       15.73       15.90        1.23 o   0.8213E-01
   0  -4  16       45.81       45.61        0.65 o   0.1082E+00
   0  -4 -17      100.20       98.62        0.54 o   0.2028E-01
   0  -4 -18       20.07       11.88        1.13 o   0.3395E-01
   0  -4  19      121.47      119.56        0.53 o   0.1432E-01
   0  -4 -20       16.02        7.42        1.87 o   0.2422E-01
   0   4  21       74.59       73.01        0.77 o   0.4260E-01
   0  -4 -22        9.20        7.34        3.32 <   0.0000E+00
   0  -4 -23       19.02       18.22        1.78 o   0.1209E+00
   0  -4 -24       22.20       18.55        2.10 o   0.6551E-01
   0  -4  25       10.78       10.49        4.35 <   0.0000E+00
   0   4 -26       10.51        7.72        5.83 <   0.0000E+00
   0  -5   0        6.25        0.00        2.20 <   0.0000E+00
   0   5  -1        9.50       13.15        1.04 o   0.5975E-01
   0  -5   2       10.79        8.03        0.97 o   0.1999E-01
   0   5   3        2.33        1.12        4.16 <   0.0000E+00
   0  -5   4        1.52        0.38        6.13 <   0.0000E+00
   0  -5   5        9.63        9.94        1.39 o   0.3478E-01
   0   5   6       13.09       16.37        0.94 o   0.6197E-01
   0  -5   7       31.94       31.44        0.45 o   0.8979E-01
   0  -5   8        2.88        5.07        4.54 <   0.0000E+00
   0  -5  -9       30.10       27.18        0.57 o   0.8177E-01
   0  -5 -10       17.30       17.02        0.59 o   0.9906E-01
   0  -5 -11       16.33       17.65        0.72 o   0.1009E+00
   0  -5  12        7.43        5.46        1.60 o   0.2949E-01
   0  -5  13       11.80       11.65        1.18 o   0.3855E-01
   0   5 -14        5.31        0.05        2.88 <   0.0000E+00
   0   5 -15       13.16       12.55        1.43 o   0.3540E-01
   0  -5  16        6.48        6.89        2.95 <   0.0000E+00
   0  -5  17       24.67       21.14        0.93 o   0.7353E-01
   0  -5 -18       11.29       10.36        1.81 o   0.4279E-01
   0  -5  19       29.03       29.73        1.23 o   0.1334E+00
   0  -5 -20        7.43        7.03        3.87 <   0.0000E+00
   0  -5 -21       21.80       23.01        1.64 o   0.1251E+00
   0  -5 -22        5.69        3.57        5.45 <   0.0000E+00
   0   5  23        6.69        2.51        4.61 <   0.0000E+00
   0   5  24        4.27        2.47        9.09 <   0.0000E+00
   0  -5  25        8.23        5.92        6.23 <   0.0000E+00
   0  -5  26        9.38        7.53        5.33 <   0.0000E+00
   0  -6   0      197.37      187.12        1.46 o   0.5039E-02
   0  -6  -1      276.39      267.37        0.92 o   0.2843E-02
   0   6   2      115.61      107.23        0.27 o   0.1483E-01
   0  -6  -3       57.45       58.32        0.30 o   0.5064E-01
   0  -6  -4       45.73       42.72        0.37 o   0.1019E+00
   0  -6  -5      141.00      137.52        0.28 o   0.1027E-01
   0   6   6       13.10        2.68        0.96 o   0.3574E-01
   0  -6  -7      174.89      175.43        0.34 o   0.6614E-02
   0  -6   8      114.18      116.90        0.36 o   0.1642E-01
   0  -6   9      146.92      151.37        0.40 o   0.9046E-02
   0  -6 -10      112.58      117.20        0.46 o   0.1329E-01
   0  -6  11      133.52      134.84        0.48 o   0.1074E-01
   0  -6 -12       31.76       34.53        0.42 o   0.9889E-01
   0  -6  13       13.22       14.65        0.84 o   0.3660E-01
   0   6 -14        5.95        2.25        3.43 <   0.0000E+00
   0   6  15       52.21       51.62        0.64 o   0.7954E-01
   0   6 -16       32.01       33.93        1.01 o   0.1579E+00
   0   6 -17       66.73       68.56        0.73 o   0.4849E-01
   0  -6 -18       72.29       75.33        0.71 o   0.3889E-01
   0  -6 -19       97.51      100.10        0.70 o   0.1946E-01
   0  -6 -20       47.95       48.46        0.91 o   0.9768E-01
   0  -6 -21       70.18       68.22        0.82 o   0.4248E-01
   0  -6 -22       19.29       17.20        1.92 o   0.1135E+00
   0   6 -23       10.41       10.80        3.14 o   0.3337E-01
   0  -6  24        4.79        6.14        8.85 <   0.0000E+00
   0  -6 -25       24.92       21.32        1.92 o   0.6472E-01
   0   6 -26       16.14       14.36        3.98 o   0.7231E-01
   0  -7   0       -2.62        0.00        5.42 <   0.0000E+00
   0   7  -1        7.12        0.80        1.22 o   0.2131E-01
   0   7   2       10.94       13.63        1.06 o   0.5603E-01
   0   7   3       16.25       16.04        0.85 o   0.2263E-01
   0   7   4        3.82        2.61        2.66 <   0.0000E+00
   0  -7   5       15.23       16.09        0.72 o   0.5979E-01
   0   7   6       18.79       20.63        0.59 o   0.1205E+00
   0  -7   7       10.91        9.09        1.46 o   0.4035E-01
   0   7  -8        3.75        1.99        3.76 <   0.0000E+00
   0  -7  -9       18.73       19.08        0.87 o   0.9867E-01
   0  -7 -10        8.03        9.25        2.18 o   0.2149E-01
   0   7  11        6.85        6.97        2.70 <   0.0000E+00
   0   7  12       12.86       12.10        1.46 o   0.5912E-01
   0   7 -13        0.58        1.49       52.42 <   0.0000E+00
   0   7 -14        3.69        0.51        5.25 <   0.0000E+00
   0  -7 -15        3.41        0.59        7.84 <   0.0000E+00
   0  -7 -16       -6.14        3.25        4.58 <   0.0000E+00
   0   7  17       19.95       20.09        1.68 o   0.1295E+00
   0   7  18        9.12       11.52        3.51 <   0.0000E+00
   0  -7 -19       23.17       22.16        1.46 o   0.1225E+00
   0  -7 -20       11.84       11.24        2.58 o   0.4439E-01
   0   7 -21       12.13       14.71        2.89 o   0.7211E-01
   0   7 -22        7.55        6.72        4.36 <   0.0000E+00
   0  -7 -23        8.19        4.50        4.06 <   0.0000E+00
   0   7  24        0.40        4.27      124.45 <   0.0000E+00
   0   7 -25       11.74        7.19        3.99 o   0.1864E-01
   0   7  26        7.68        3.11        8.39 <   0.0000E+00
   0   7  27        9.28       10.28       10.99 <   0.0000E+00
   0   8   0      113.52      106.00        0.44 o   0.1581E-01
   0   8  -1       82.49       78.33        0.28 o   0.3424E-01
   0   8  -2      162.42      151.97        0.30 o   0.7753E-02
   0   8  -3       46.39       43.75        0.45 o   0.7950E-02
   0   8  -4       39.37       37.77        0.41 o   0.3991E-01
   0   8  -5       76.72       69.14        0.36 o   0.4024E-01
   0  -8   6       39.47       36.62        0.44 o   0.4503E-01
   0  -8  -7       23.50       26.27        0.50 o   0.7765E-01
   0  -8   8       33.33       32.38        0.58 o   0.1297E+00
   0  -8  -9       17.03       21.73        0.96 o   0.3443E-01
   0  -8  10      114.50      117.44        0.44 o   0.1525E-01
   0  -8  11       37.16       37.93        0.67 o   0.1406E+00
   0  -8 -12      136.74      136.07        0.45 o   0.1052E-01
   0   8 -13       13.54       11.94        1.29 o   0.5032E-01
   0  -8 -14       77.88       77.50        0.55 o   0.3608E-01
   0   8 -15       -1.49        0.71       18.92 <   0.0000E+00
   0  -8 -16        9.15       10.26        3.49 <   0.0000E+00
   0  -8 -17       10.31       13.08        2.73 o   0.6483E-01
   0  -8 -18       64.58       64.32        0.76 o   0.5693E-01
   0   8 -19       29.43       30.57        1.11 o   0.1614E+00
   0  -8 -20       69.95       69.75        0.80 o   0.4858E-01
   0  -8  21       28.46       28.69        1.36 o   0.1560E+00
   0  -8 -22       35.08       32.60        1.24 o   0.1519E+00
   0  -8  23        5.02        7.62        8.41 <   0.0000E+00
   0   8  24       11.09        8.55        4.34 <   0.0000E+00
   0  -8  25        7.67        4.55        5.70 <   0.0000E+00
   0   8  26       12.63       13.93        5.55 <   0.0000E+00
   0   8  27       18.15       13.71        5.94 o   0.7128E-01
   0   9   0        3.77        0.00        3.06 <   0.0000E+00
   0   9   1       20.29       21.28        0.58 o   0.7857E-01
   0   9  -2       12.96       11.01        0.77 o   0.7287E-01
   0   9   3        2.75        0.17        5.60 <   0.0000E+00
   0   9   4       24.79       28.71        0.54 o   0.8717E-01
   0  -9   5        5.80        6.73        2.09 <   0.0000E+00
   0   9   6        1.00        4.07       12.45 <   0.0000E+00
   0  -9   7       13.00       11.50        0.94 o   0.2944E-01
   0  -9  -8        9.82       10.82        0.86 o   0.1957E-01
   0  -9  -9        2.94        5.21        4.05 <   0.0000E+00
   0   9  10       11.38       13.81        1.33 o   0.6418E-01
   0  -9  11        3.63        2.83        4.47 <   0.0000E+00
   0  -9 -12       20.92       22.09        0.95 o   0.1238E+00
   0  -9 -13        2.52        5.61        7.20 <   0.0000E+00
   0  -9 -14        7.93        8.92        2.42 o   0.3868E-01
   0  -9 -15       -2.93        1.75        7.37 <   0.0000E+00
   0  -9 -16        2.71        3.64       10.87 <   0.0000E+00
   0  -9 -17        5.88        7.31        5.15 <   0.0000E+00
   0   9  18        1.67        4.80       17.18 <   0.0000E+00
   0  -9 -19        4.14        6.50        6.99 <   0.0000E+00
   0   9  20        9.47       12.20        3.23 o   0.5967E-01
   0  -9 -21        5.92        2.57        5.53 <   0.0000E+00
   0  -9 -22        2.89        7.47       12.23 <   0.0000E+00
   0  -9 -23       -3.27        0.99       13.06 <   0.0000E+00
   0   9 -24        3.12        4.15       13.46 <   0.0000E+00
   0   9 -25       -7.73        1.98        9.24 <   0.0000E+00
   0   9  26        6.03        2.01       11.93 <   0.0000E+00
   0  10   0      320.36      308.25        1.46 o   0.2213E-02
   0  10   1      152.29      142.71        0.31 o   0.8905E-02
   0  10  -2      251.48      246.92        0.68 o   0.3342E-02
   0 -10   3       93.57       91.70        0.32 o   0.1893E-01
   0  10   4       12.48       13.58        0.85 o   0.2814E-01
   0 -10   5       22.52       20.99        0.65 o   0.1303E+00
   0  10   6      156.00      150.32        0.36 o   0.8467E-02
   0  10   7       44.33       41.32        0.47 o   0.8239E-01
   0  10  -8      125.16      132.85        0.36 o   0.8313E-02
   0 -10  -9      110.00      112.06        0.30 o   0.1555E-01
   0  10 -10      112.89      110.92        0.39 o   0.1551E-01
   0 -10  11      122.80      123.84        0.43 o   0.1258E-01
   0 -10 -12       33.90       29.42        0.67 o   0.1297E+00
   0 -10  13       45.27       45.15        0.61 o   0.1149E+00
   0  10 -14       27.86       28.51        1.01 o   0.1583E+00
   0 -10  15       26.38       27.51        0.93 o   0.1575E+00
   0  10 -16       34.74       37.16        1.05 o   0.1374E+00
   0 -10 -17       68.31       67.93        0.79 o   0.4850E-01
   0 -10 -18       45.57       46.84        0.95 o   0.1079E+00
   0 -10 -19       63.84       64.69        0.86 o   0.5467E-01
   0  10 -20       43.97       42.65        1.04 o   0.1181E+00
   0 -10 -21       27.68       28.81        1.45 o   0.1199E+00
   0 -10 -22       24.76       25.01        1.57 o   0.1533E+00
   0 -10  23        3.78        2.81       12.12 <   0.0000E+00
   0 -10 -24        1.72        4.38       26.89 <   0.0000E+00
   0  10  25       23.65       19.46        3.25 o   0.1127E+00
   0  10 -26       16.69       17.63        6.86 <   0.0000E+00
   0  11   0       11.24        0.00        1.20 o   0.2449E-02
   0  11  -1       19.65       19.69        0.52 o   0.3836E-01
   0 -11  -2        5.77        6.07        1.74 o   0.1361E-01
   0  11   3       14.79       15.21        0.62 o   0.7657E-01
   0  11  -4       27.01       29.92        0.50 o   0.1592E+00
   0  11   5        3.09        4.93        3.77 <   0.0000E+00
   0 -11   6       -4.97        1.35        2.64 <   0.0000E+00
   0 -11   7        3.39        3.88        4.06 <   0.0000E+00
   0  11   8       10.16        7.95        1.22 o   0.3282E-01
   0 -11   9       24.25       24.69        0.87 o   0.1500E+00
   0  11 -10       16.88       16.47        0.50 o   0.9239E-01
   0  11 -11       32.76       32.36        0.49 o   0.1415E+00
   0  11  12        7.69        7.72        2.92 <   0.0000E+00
   0  11  13       10.53        9.70        2.15 o   0.5589E-01
   0 -11 -14        8.68        9.27        2.61 o   0.4176E-01
   0  11  15       15.23       15.89        2.17 o   0.7965E-01
   0 -11  16        3.70        4.59        8.12 <   0.0000E+00
   0 -11 -17       20.28       20.33        1.78 o   0.1316E+00
   0 -11 -18       13.87       14.91        2.53 o   0.7867E-01
   0 -11  19       17.99       17.74        1.96 o   0.1106E+00
   0 -11 -20       12.19       12.98        2.99 o   0.6255E-01
   0 -11 -21       12.56       10.52        2.98 o   0.4553E-01
   0  11  22        3.12        1.39       14.32 <   0.0000E+00
   0  11 -23        7.33        0.56        6.35 <   0.0000E+00
   0  11 -24        7.59        2.94        7.00 <   0.0000E+00
   0  11 -25       14.04        9.25        7.96 <   0.0000E+00
   0  12   0       84.45       83.71        0.45 o   0.3079E-01
   0  12  -1      152.10      153.47        0.35 o   0.8090E-02
   0  12   2       43.41       43.59        0.46 o   0.1188E+00
   0  12  -3      101.92      101.44        0.47 o   0.1943E-01
   0 -12   4       13.01       18.02        1.56 o   0.6657E-01
   0  12   5       66.34       67.27        0.40 o   0.5540E-01
   0  12  -6        6.89        2.83        1.89 o   0.1235E-01
   0 -12   7      119.33      121.09        0.42 o   0.1366E-01
   0 -12   8       60.44       60.91        0.46 o   0.5952E-01
   0  12  -9      114.92      117.99        0.47 o   0.1511E-01
   0  12 -10      107.73      107.69        0.50 o   0.1703E-01
   0 -12 -11      105.48      106.61        0.59 o   0.1745E-01
   0 -12 -12       62.42       66.39        0.65 o   0.4865E-01
   0  12 -13       10.42       11.40        2.18 o   0.6280E-01
   0 -12 -14       -3.45        2.97        9.98 <   0.0000E+00
   0 -12 -15       43.39       45.22        1.07 o   0.1159E+00
   0 -12 -16       17.68       18.11        1.88 o   0.9588E-01
   0 -12  17       51.16       51.44        0.92 o   0.9144E-01
   0  12  18       46.52       47.44        0.96 o   0.9459E-01
   0 -12 -19       53.38       53.02        0.97 o   0.7373E-01
   0 -12 -20       43.31       41.81        1.12 o   0.1208E+00
   0  12  21       42.88       39.75        1.16 o   0.9345E-01
   0  12  22        8.16        1.96        5.62 <   0.0000E+00
   0  12 -23       17.91       15.47        2.80 o   0.8480E-01
   0  12 -24       12.93       11.41        8.32 <   0.0000E+00
   0  12 -25       -5.83        8.95       19.68 <   0.0000E+00
   0  13   0        4.62        0.00        2.60 <   0.0000E+00
   0  13   1        7.44        2.80        1.00 o   0.1823E-01
   0  13   2       13.80       14.50        0.91 o   0.6642E-01
   0 -13  -3       -4.85        1.90        4.37 <   0.0000E+00
   0  13  -4       -4.30        0.51        4.58 <   0.0000E+00
   0  13   5        6.73        9.00        3.04 <   0.0000E+00
   0  13   6        4.46        4.61        2.54 <   0.0000E+00
   0 -13   7        2.91        1.12        4.77 <   0.0000E+00
   0 -13  -8        7.36        8.26        2.03 o   0.3953E-01
   0 -13  -9        2.84        7.62       10.39 <   0.0000E+00
   0  13 -10       23.90       22.52        1.20 o   0.1502E+00
   0  13 -11       12.50       14.89        2.06 o   0.7896E-01
   0  13  12       -4.99        1.54        4.70 <   0.0000E+00
   0  13  13       -3.88        0.69        9.67 <   0.0000E+00
   0 -13 -14        9.34        7.53        3.60 <   0.0000E+00
   0  13 -15        8.48        9.32        4.38 <   0.0000E+00
   0  13  16        4.28        0.46        8.95 <   0.0000E+00
   0  13  17       10.99       11.47        3.04 o   0.5494E-01
   0 -13  18        3.89        3.44        8.67 <   0.0000E+00
   0 -13 -19       13.56       13.11        2.73 o   0.5820E-01
   0 -13 -20        2.09        0.74       18.55 <   0.0000E+00
   0 -13 -21        9.23        9.94        5.25 <   0.0000E+00
   0  13 -22        7.67        3.86        6.47 <   0.0000E+00
   0  13 -23        2.34        3.08       28.64 <   0.0000E+00
   0  13 -24       11.30        3.05       10.49 <   0.0000E+00
   0  14   0       39.71       42.29        0.51 o   0.9246E-01
   0  14   1       31.03       33.09        0.55 o   0.1608E+00
   0 -14  -2        5.61        1.33        2.02 <   0.0000E+00
   0 -14  -3       45.24       43.96        0.78 o   0.9707E-01
   0  14   4       19.73       20.97        1.34 o   0.1203E+00
   0 -14   5       35.15       37.37        0.81 o   0.1398E+00
   0  14  -6       11.74       14.72        1.89 o   0.7433E-01
   0 -14   7       18.67       19.81        1.30 o   0.9853E-01
   0 -14  -8       15.10       15.59        2.18 o   0.5168E-01
   0  14  -9       75.46       80.63        0.79 o   0.3352E-01
   0  14  10       34.69       32.81        0.89 o   0.1170E+00
   0 -14 -11       88.99       90.93        0.63 o   0.2609E-01
   0 -14 -12       46.31       48.04        1.07 o   0.8219E-01
   0 -14 -13       52.13       52.15        1.00 o   0.7028E-01
   0 -14 -14        2.80       11.92       13.14 <   0.0000E+00
   0  14 -15       11.19       12.23        3.71 o   0.6525E-01
   0  14  16       21.88       20.61        1.78 o   0.1104E+00
   0 -14 -17       63.89       64.52        0.91 o   0.5426E-01
   0  14  18       31.64       30.11        1.37 o   0.1010E+00
   0  14  19       70.49       69.98        0.95 o   0.4790E-01
   0 -14 -20       24.99       22.09        1.77 o   0.1458E+00
   0 -14 -21       33.77       32.74        1.68 o   0.1442E+00
   0 -14 -22        9.83        8.96        7.90 <   0.0000E+00
   0  14 -23        9.34        3.07        8.56 <   0.0000E+00
   0 -15   0        4.40        0.00        2.33 <   0.0000E+00
   0 -15  -1        6.14        4.09        1.99 o   0.2716E-01
   0  15  -2       11.10        8.01        1.14 o   0.3704E-01
   0 -15  -3        4.36        3.88        5.06 <   0.0000E+00
   0  15  -4        5.93        6.16        4.13 <   0.0000E+00
   0  15  -5        3.16        1.32        8.35 <   0.0000E+00
   0 -15  -6       -5.38        5.06        5.60 <   0.0000E+00
   0 -15  -7       -2.24        2.32       11.63 <   0.0000E+00
   0  15  -8        5.63        5.96        5.32 <   0.0000E+00
   0  15   9       -4.67        7.65        7.33 <   0.0000E+00
   0 -15 -10       16.71       14.64        1.57 o   0.8704E-01
   0  15  11       10.05       10.38        3.49 o   0.4431E-01
   0  15 -12        9.20       11.82        3.96 <   0.0000E+00
   0  15 -13       -0.71        2.87       96.48 <   0.0000E+00
   0  15  14       12.07       11.07        3.01 o   0.4851E-01
   0  15  15        5.67        3.65        7.00 <   0.0000E+00
   0  15 -16        2.06        2.94       19.82 <   0.0000E+00
   0 -15 -17       13.01        8.48        3.39 o   0.1980E-01
   0  15  18       10.54       10.16        3.51 o   0.4070E-01
   0 -15  19       10.93        9.25        3.62 o   0.3759E-01
   0  15 -20        9.85        8.68        3.87 <   0.0000E+00
   0 -15 -21        9.49        4.21        7.41 <   0.0000E+00
   0 -15 -22       14.84        8.76        5.02 o   0.2387E-01
   0  16   0      126.13      118.74        1.62 o   0.1324E-01
   0  16   1       60.37       63.39        0.58 o   0.3930E-01
   0 -16  -2      113.12      114.17        0.58 o   0.1493E-01
   0  16   3       19.24       21.06        1.41 o   0.1020E+00
   0  16   4       45.19       48.27        0.88 o   0.9678E-01
   0  16   5       32.72       31.55        1.09 o   0.1323E+00
   0  16  -6       57.79       55.57        0.85 o   0.7432E-01
   0 -16  -7       59.64       62.07        0.79 o   0.6948E-01
   0  16  -8       84.82       84.92        0.78 o   0.3186E-01
   0  16  -9       51.11       55.18        0.95 o   0.6526E-01
   0 -16 -10       70.45       71.99        0.88 o   0.4818E-01
   0 -16 -11       21.93       22.39        1.77 o   0.1410E+00
   0  16  12       65.53       67.65        0.95 o   0.5356E-01
   0 -16 -13        4.78        3.36        7.07 <   0.0000E+00
   0 -16 -14       14.33       15.80        2.48 o   0.8910E-01
   0 -16 -15       13.05       12.58        3.17 o   0.3705E-01
   0 -16 -16       46.18       45.91        1.21 o   0.1106E+00
   0 -16 -17       16.60       16.60        2.75 o   0.6637E-01
   0 -16 -18       51.68       54.77        1.08 o   0.8260E-01
   0 -16  19       20.76       17.92        2.24 o   0.8136E-01
   0  16 -20       44.60       43.19        1.95 o   0.1178E+00
   0 -16 -21       17.62       17.40        5.07 o   0.1022E+00
   0  17   0       12.48        0.00        5.89 <   0.0000E+00
   0  17   1       -3.09        0.55       20.65 <   0.0000E+00
   0  17  -2       14.76       12.72        3.37 o   0.4362E-01
   0  17  -3       -8.34        0.20        5.13 <   0.0000E+00
   0  17  -4       -1.27        4.68       34.35 <   0.0000E+00
   0  17   5        2.35        3.35       19.78 <   0.0000E+00
   0  17   6       -3.03        4.82       10.63 <   0.0000E+00
   0  17   7       -4.56        3.53        6.17 <   0.0000E+00
   0  17  -8       -2.95        1.51       10.19 <   0.0000E+00
   0 -17  -9        4.57        3.94        7.18 <   0.0000E+00
   0 -17 -10       12.86       12.88        2.63 o   0.4758E-01
   0 -17 -11        4.54        5.11        7.32 <   0.0000E+00
   0 -17 -12       15.15       16.82        2.33 o   0.8838E-01
   0  17  13        5.56        2.02        6.59 <   0.0000E+00
   0 -17 -14        0.39        0.81      107.58 <   0.0000E+00
   0 -17 -15        5.58        8.26        7.04 <   0.0000E+00
   0 -17 -16       13.23       13.09        3.16 o   0.5483E-01
   0 -17 -17        7.43        6.31        6.18 <   0.0000E+00
   0 -17 -18       12.86       11.73        3.23 o   0.5877E-01
   0 -17 -19        4.73        4.55       11.34 <   0.0000E+00
   0 -17 -20       14.32       11.83        6.33 <   0.0000E+00
   0  18   0      125.65      121.22        1.81 o   0.1342E-01
   0  18  -1       16.67       16.97        3.51 o   0.1015E+00
   0  18   2       79.71       77.80        1.38 o   0.3536E-01
   0  18  -3        2.54        5.16       17.72 <   0.0000E+00
   0  18   4       22.77       23.21        2.31 o   0.1396E+00
   0  18  -5       20.61       20.00        2.23 o   0.1268E+00
   0  18   6       24.93       25.03        1.90 o   0.8822E-01
   0  18  -7       17.73       18.53        2.46 o   0.9601E-01
   0  18  -8       74.79       79.14        1.10 o   0.3188E-01
   0 -18  -9       16.21       16.65        3.04 o   0.9388E-01
   0 -18 -10       82.68       85.75        1.15 o   0.3339E-01
   0  18  11       16.62       16.24        3.25 o   0.6562E-01
   0  18  12       63.01       61.46        1.30 o   0.5935E-01
   0  18 -13        9.74       10.63        5.53 <   0.0000E+00
   0  18  14       17.43       17.46        3.20 o   0.1124E+00
   0  18  15       14.43       13.21        3.77 o   0.5570E-01
   0  18  16       27.42       25.55        2.28 o   0.1567E+00
   0  18 -17       12.96       10.04        3.53 o   0.5162E-01
   0 -18 -18       44.72       41.79        1.92 o   0.1145E+00
   0  19   0       13.59        0.00        7.26 <   0.0000E+00
   0  19   1        2.28        3.45       27.25 <   0.0000E+00
   0  19   2        6.85        1.18        7.95 <   0.0000E+00
   0  19   3       -7.75        2.13        7.84 <   0.0000E+00
   0  19  -4        7.66        6.41        7.67 <   0.0000E+00
   0  19   5        4.66        0.25       11.23 <   0.0000E+00
   0  19   6        4.24        0.75       11.36 <   0.0000E+00
   0 -19  -7        8.57        8.92        5.91 <   0.0000E+00
   0 -19  -8       -0.66        2.01      130.37 <   0.0000E+00
   0  19   9       -5.85        2.26        8.43 <   0.0000E+00
   0  19  10       -3.40        6.02       14.48 <   0.0000E+00
   0 -19 -11       -6.24        2.04        7.73 <   0.0000E+00
   0  19 -12       10.55       10.79        4.60 <   0.0000E+00
   0 -19 -13        3.64        7.16       13.01 <   0.0000E+00
   0 -19 -14        3.11        3.09       15.19 <   0.0000E+00
   0  19  15       10.98        7.68        4.93 <   0.0000E+00
   0  19  16       -6.33        1.80        8.43 <   0.0000E+00
   0 -19 -17        8.41        0.09       10.08 <   0.0000E+00
   0  20   0       28.79       32.05        3.81 o   0.5899E-01
   0  20  -1       39.83       38.55        2.07 o   0.1195E+00
   0  20  -2       26.31       29.01        2.60 o   0.1346E+00
   0  20  -3       17.06       18.51        4.29 o   0.1065E+00
   0  20   4       14.09       15.22        4.42 o   0.6981E-01
   0  20   5        8.63       10.40        7.15 <   0.0000E+00
   0  20   6       10.98        8.52        6.04 <   0.0000E+00
   0  20   7       18.16       15.49        2.81 o   0.7732E-01
   0  20   8       25.19       26.14        2.37 o   0.1502E+00
   0  20  -9       32.40       33.41        1.78 o   0.1501E+00
   0 -20 -10       24.28       26.63        2.44 o   0.1342E+00
   0 -20 -11       37.49       37.88        1.80 o   0.1287E+00
   0 -20 -12       14.16       16.11        3.76 o   0.7476E-01
   0  20 -13       27.32       30.95        2.15 o   0.1122E+00
   0  20 -14        2.70        2.52       22.71 <   0.0000E+00
   0 -20 -15       -5.52        1.76       17.09 <   0.0000E+00
   0 -20 -16        7.58       15.02       11.85 <   0.0000E+00
   0 -20 -17       27.47       27.74        3.29 o   0.1546E+00
   0  21   0        7.48        0.00       12.33 <   0.0000E+00
   0  21  -1        6.30        2.86        9.87 <   0.0000E+00
   0  21   2        2.08        5.42       27.76 <   0.0000E+00
   0  21  -3       12.27        9.06        5.31 <   0.0000E+00
   0  21  -4        7.49        2.83       10.21 <   0.0000E+00
   0  21   5        4.75        8.00       13.42 <   0.0000E+00
   0  21   6       -2.40        1.92       29.16 <   0.0000E+00
   0 -21  -7        9.32        0.61        7.60 <   0.0000E+00
   0 -21  -8        5.76        0.15       11.91 <   0.0000E+00
   0  21  -9        9.68        9.27        6.90 <   0.0000E+00
   0  21 -10       -2.53        2.71       18.81 <   0.0000E+00
   0  21 -11       11.80       14.89        4.81 <   0.0000E+00
   0 -21 -12        6.13        2.04        8.73 <   0.0000E+00
   0 -21 -13        1.41        6.84       47.24 <   0.0000E+00
   0 -21 -14       -9.89        2.94       10.01 <   0.0000E+00
   0 -21 -15        9.85        2.73        8.88 <   0.0000E+00
   0 -21 -16        6.28        1.21       11.92 <   0.0000E+00
   0  22   0       14.23        9.82        6.14 <   0.0000E+00
   0  22   1       93.54       96.89        1.49 o   0.2220E-01
   0  22  -2        7.27        0.25        9.47 <   0.0000E+00
   0  22  -3       44.00       41.40        2.20 o   0.9992E-01
   0  22   4       14.30       13.52        5.23 <   0.0000E+00
   0  22  -5       20.22       22.89        3.97 o   0.1171E+00
   0  22  -6       19.61       17.82        3.05 o   0.9906E-01
   0 -22  -7       67.95       70.57        1.66 o   0.4556E-01
   0 -22  -8       14.25        5.12        4.88 o   0.2027E-01
   0  22  -9       71.95       74.74        1.64 o   0.3824E-01
   0 -22 -10       11.32        9.02        6.05 <   0.0000E+00
   0 -22 -11       40.78       44.13        3.00 o   0.1073E+00
   0 -22 -12        9.06        8.69       10.21 <   0.0000E+00
   0 -22 -13        7.92       10.86       11.22 <   0.0000E+00
   0 -22 -14        8.22       12.44       12.42 <   0.0000E+00
   0  23   0       -8.17        0.00       13.07 <   0.0000E+00
   0  23  -1       11.00        2.51        6.77 <   0.0000E+00
   0  23   2        3.13        0.37       23.61 <   0.0000E+00
   0  23  -3       -0.93        2.75       73.52 <   0.0000E+00
   0  23  -4       -2.80        0.33       29.26 <   0.0000E+00
   0  23   5        3.23        1.92       24.13 <   0.0000E+00
   0 -23  -6       -4.57        2.82       13.81 <   0.0000E+00
   0 -23  -7        9.82        2.25       11.19 <   0.0000E+00
   0 -23  -8        7.07        4.26       13.34 <   0.0000E+00
   0 -23  -9        7.70        1.48       10.78 <   0.0000E+00
   0 -23 -10        7.56        0.48       14.57 <   0.0000E+00
   0  24   0       31.27       32.00        4.34 o   0.1489E+00
   0  24   1       23.47       25.84        5.21 o   0.1388E+00
   0  24   2       23.66       21.08        4.68 o   0.1299E+00
   0  24   3       15.00       18.52        6.87 <   0.0000E+00
   0  24   4       -8.17        2.44       12.76 <   0.0000E+00
   0  24   5        6.16        5.92       17.59 <   0.0000E+00
  -1   0  26       32.68       27.63        3.95 o   0.1153E+00
  -1   0  25        5.26        0.00       17.49 <   0.0000E+00
  -1   0  24       40.43       40.21        3.65 o   0.1551E+00
  -1   0  23        6.20        0.00       12.93 <   0.0000E+00
  -1   0  22       38.98       36.88        1.95 o   0.1508E+00
  -1   0  21        5.74        0.00        8.06 <   0.0000E+00
  -1   0  20       11.84        9.27        3.45 o   0.3285E-01
  -1   0  19       -4.21        0.00       10.97 <   0.0000E+00
  -1   0  18       46.76       45.61        1.06 o   0.1285E+00
  -1   0  17        5.42        0.00        5.27 <   0.0000E+00
   1   0 -16       40.05       40.76        1.11 o   0.1605E+00
  -1   0  15        4.96        0.00        5.09 <   0.0000E+00
  -1   0  14       23.57       25.02        0.86 o   0.1219E+00
  -1   0  13        3.42        0.00        5.62 <   0.0000E+00
  -1   0  12       32.39       32.72        1.07 o   0.1372E+00
   1   0 -11        5.96        0.00        3.79 <   0.0000E+00
   1   0 -10       46.75       40.52        0.61 o   0.0000E+00
   1   0  -9        6.61        0.00        2.45 <   0.0000E+00
  -1   0   8       83.26       80.14        0.45 o   0.6211E-01
  -1   0   7        6.61        0.00        2.25 o   0.2503E-02
  -1   0   6      138.83      135.46        0.33 o   0.1567E-01
  -1   0   5       11.19        0.00        1.29 o   0.2449E-02
   1   0  -4      170.28      170.39        0.32 o   0.9146E-02
  -1   0   3       12.59        0.00        1.97 o   0.2476E-02
  -1   0   3       13.08        0.00        1.19 o   0.2419E-02
  -1   0   2      106.25      112.24        0.53 o   0.3910E-02
   1   0  -2      112.44      112.24        0.32 o   0.5883E-02
  -1   0   1        8.58        0.00        1.80 o   0.2506E-02
   1   0  -1        9.50        0.00        1.44 o   0.2472E-02
   1   0   1        7.22        0.00        2.35 <   0.0000E+00
   1   0   2       99.78      102.58        0.50 o   0.1223E-01
  -1   0  -2       93.30      102.58        0.43 o   0.1787E-02
   1   0   3       11.84        0.00        1.84 o   0.2482E-02
  -1   0  -3       11.55        0.00        1.04 o   0.2444E-02
   1   0   4      121.66      123.06        0.23 o   0.9690E-02
   1   0   5       11.39        0.00        0.83 o   0.2446E-02
  -1   0  -6       71.66       75.69        0.26 o   0.1462E-01
   1   0   7        3.49        0.00        3.08 <   0.0000E+00
  -1   0  -8       23.73       23.23        0.36 o   0.7214E-01
  -1   0  -9        7.23        0.00        1.94 o   0.2497E-02
   1   0  10       34.64       30.19        0.51 o   0.0000E+00
  -1   0 -11        4.09        0.00        3.46 <   0.0000E+00
   1   0  12       15.78       15.60        0.79 o   0.1508E+00
  -1   0 -13        4.30        0.00        3.93 <   0.0000E+00
  -1   0 -14       43.04       43.49        0.84 o   0.1371E+00
   1   0  15        4.78        0.00        5.77 <   0.0000E+00
  -1   0 -16        7.84        8.21        1.24 o   0.1596E+00
   1   0  17       -3.15        0.00       10.48 <   0.0000E+00
   1   0  18       28.86       28.28        1.18 o   0.1311E+00
   1   0  19        5.05        0.00        6.27 <   0.0000E+00
  -1   0 -20       12.44       12.55        3.36 o   0.3809E-01
   1   0  21        6.34        0.00        5.76 <   0.0000E+00
   1   0  22       10.46       10.33        1.73 o   0.1550E+00
   1   0  23        6.42        0.00        8.40 <   0.0000E+00
   1   0  24        0.87        0.83        2.18 o   0.1435E+00
   1   0  25        3.07        0.00       32.86 <   0.0000E+00
   1   0  26       13.96       13.60        4.76 o   0.1353E+00
  -1  -1  26       27.74       27.19        2.91 o   0.1602E+00
  -1  -1  25       22.05       19.31        2.78 o   0.1098E+00
  -1  -1  24       36.78       39.78        1.83 o   0.1031E+00
  -1   1  23        3.45        1.13        4.26 <   0.0000E+00
  -1  -1  22       48.45       51.67        1.14 o   0.6495E-01
  -1   1  21       12.69        8.51        3.14 o   0.2691E-01
  -1  -1  20       25.98       26.97        1.09 o   0.1544E+00
   1  -1 -19       13.90       12.94        1.59 o   0.8222E-01
  -1  -1  18       31.04       33.10        0.92 o   0.1086E+00
   1  -1 -17       13.95       13.91        1.44 o   0.8866E-01
  -1   1  16       79.52       88.03        0.53 o   0.2029E-01
   1  -1 -15       17.80       10.14        1.14 o   0.2738E-01
   1   1 -14      114.99      127.48        0.43 o   0.9287E-02
   1  -1 -13       17.40        7.42        1.07 o   0.2195E-01
   1   1 -12       88.24       99.01        0.44 o   0.1162E-01
   1   1 -11       68.80       75.06        0.45 o   0.4202E-01
   1   1 -10        8.20        7.38        0.83 o   0.8305E-01
  -1  -1   9      106.96      109.36        0.32 o   0.1852E-01
  -1   1   8      114.39      122.33        0.25 o   0.1593E-01
  -1   1   7       13.49        1.61        0.69 o   0.1470E-01
   1  -1  -6      246.30      252.52        0.78 o   0.3086E-02
   1  -1  -5       54.67       50.31        0.28 o   0.8040E-01
  -1   1   4      315.78      327.38        0.89 o   0.1909E-02
  -1   1   3      101.87       88.54        0.43 o   0.4051E-01
  -1   1   3      100.34       88.54        0.26 o   0.2027E-01
   1  -1  -2      220.42      212.99        0.94 o   0.7210E-02
   1   1  -2      226.35      212.99        1.16 o   0.3473E-02
  -1  -1   1       40.31       40.17        0.43 o   0.1292E+00
  -1   1   0        9.20        7.12        1.23 o   0.2506E-02
   1   1   1       58.77       50.60        0.52 o   0.7623E-01
   1  -1   2      240.36      232.82        0.91 o   0.4935E-02
   1   1   2      259.34      232.82        2.03 o   0.3409E-02
  -1   1  -3       99.41       93.62        0.21 o   0.3350E-01
   1  -1   3       90.06       93.62        0.36 o   0.2123E-01
  -1   1  -4      350.69      345.66        1.91 o   0.3179E-02
  -1   1  -4      375.34      345.66        0.75 o   0.1668E-02
  -1   1  -5       54.19       50.40        0.22 o   0.7702E-01
  -1   1  -6      237.73      254.13        0.71 o   0.2841E-02
  -1  -1  -7       13.92        1.73        0.67 o   0.1597E-01
   1  -1   8      108.74      118.76        0.22 o   0.1577E-01
   1  -1   9      109.11      110.24        0.26 o   0.1823E-01
  -1  -1 -10       22.54       20.03        0.68 o   0.9205E-01
   1   1  11       69.16       74.28        0.34 o   0.4409E-01
  -1   1 -12       96.17      117.81        0.36 o   0.5424E-02
   1  -1  13        5.85        2.17        1.04 o   0.1912E-01
   1   1  14      123.96      138.20        0.41 o   0.8914E-02
  -1  -1 -15       15.59        8.86        1.18 o   0.2626E-01
  -1  -1 -16       90.16       97.94        0.50 o   0.2146E-01
   1  -1  17       19.91       18.74        1.26 o   0.9339E-01
   1   1  18       33.28       35.17        0.83 o   0.1119E+00
   1  -1  19       16.30       16.45        1.65 o   0.8474E-01
   1   1  20       35.14       35.73        1.01 o   0.1584E+00
   1   1  21        2.99        1.64        2.54 o   0.2361E-01
   1   1  22       68.43       70.14        0.88 o   0.6432E-01
   1   1  23       14.62        4.60        3.11 o   0.1138E-01
   1  -1  24       51.29       52.93        1.48 o   0.1073E+00
   1   1  25       19.27       19.22        2.81 o   0.1186E+00
   1   1  26       26.66       28.01        2.54 o   0.1445E+00
   1   2 -27       22.05       18.21        5.94 <   0.0000E+00
  -1  -2  26       11.48        9.68        6.42 <   0.0000E+00
  -1  -2  25       17.41       19.70        4.74 <   0.0000E+00
  -1  -2  24       29.66       29.22        2.07 o   0.1337E+00
  -1   2  23       19.69       20.80        2.25 o   0.9415E-01
   1  -2 -22       40.78       40.41        1.30 o   0.1557E+00
  -1  -2  21       10.31       11.39        3.26 <   0.0000E+00
  -1   2  20       16.64       15.88        1.84 o   0.5791E-01
  -1  -2  19       16.93       16.29        1.92 o   0.5157E-01
  -1   2  18        8.80       10.02        3.47 <   0.0000E+00
  -1   2  17       20.70       20.97        1.44 o   0.1012E+00
   1  -2 -16       52.43       54.79        0.71 o   0.9521E-01
  -1   2  15       21.32       18.52        1.40 o   0.6652E-01
   1  -2 -14       78.06       84.55        0.54 o   0.2744E-01
   1   2 -13       35.41       37.50        0.62 o   0.1538E+00
   1   2 -12       67.70       73.06        0.52 o   0.6784E-01
   1   2 -11       24.14       25.52        0.79 o   0.1536E+00
   1  -2 -10       54.83       50.41        0.39 o   0.2349E-01
   1   2  -9       15.37       16.07        1.01 o   0.6396E-01
   1   2  -8       31.15       33.95        0.47 o   0.1466E+00
  -1   2   7       18.57       21.70        0.49 o   0.1090E+00
   1  -2  -6       56.95       54.73        0.31 o   0.1042E+00
  -1  -2   5       78.17       88.76        0.24 o   0.1069E-01
   1  -2  -4       44.93       47.52        0.42 o   0.1401E+00
   1  -2  -3       49.84       49.87        0.29 o   0.7120E-01
   1  -2  -2       35.90       33.38        0.94 o   0.8568E-01
  -1  -2   2       31.47       33.38        0.45 o   0.1279E+00
   1  -2  -1       22.29       22.62        0.54 o   0.6098E-02
  -1   2   1       27.05       22.62        1.19 o   0.3131E-01
   1   2   0        8.95        6.65        1.11 o   0.1310E-01
   1   2   1       13.86       10.66        0.65 o   0.5795E-01
  -1  -2  -2       24.74       25.30        0.46 o   0.6697E-01
   1   2   2       27.87       25.30        1.04 o   0.3728E-01
  -1  -2  -3       69.03       66.86        0.32 o   0.8707E-01
  -1  -2  -3       68.94       66.86        0.38 o   0.6546E-01
   1  -2   4        8.83       15.21        2.41 <   0.0000E+00
  -1   2  -4       14.33       15.21        0.42 o   0.1455E+00
   1  -2   5       86.45       90.96        0.71 o   0.4304E-01
  -1  -2  -5       84.35       90.96        0.23 o   0.1625E-01
  -1  -2  -6       29.79       29.51        0.27 o   0.1068E+00
  -1  -2  -7       24.65       30.26        0.40 o   0.1182E+00
  -1  -2  -8       14.26       16.06        0.42 o   0.1335E+00
   1  -2   9        8.69        8.99        0.77 o   0.6097E-01
  -1   2 -10       62.87       58.63        0.32 o   0.2956E-01
  -1  -2 -11       26.87       26.99        0.52 o   0.1553E+00
  -1   2 -12       48.32       54.47        0.41 o   0.7625E-01
   1  -2  13       30.14       34.04        0.56 o   0.1394E+00
  -1   2 -14       51.24       56.09        0.49 o   0.2730E-01
   1   2  15        5.32        5.11        1.40 o   0.6179E-01
   1  -2  16       25.66       27.82        0.64 o   0.8642E-01
   1   2  17        7.05        7.86        1.53 o   0.8757E-01
   1   2  18        5.66        5.24        2.37 o   0.2470E-01
   1   2  19        5.89        6.39        1.99 o   0.4797E-01
  -1   2 -20        8.66        7.97        2.21 o   0.5301E-01
  -1  -2 -21        4.56        4.76        3.79 <   0.0000E+00
  -1   2 -22       21.15       21.04        1.22 o   0.1580E+00
   1   2  23       10.96       11.23        2.04 o   0.8821E-01
  -1   2 -24        8.41        8.43        2.16 o   0.1254E+00
  -1  -2 -25        2.21        2.82        5.13 <   0.0000E+00
   1   2  26        8.34        5.68        6.89 <   0.0000E+00
   1   3 -27       14.33       14.53        5.08 o   0.8950E-01
  -1  -3  26        8.55       11.13        7.23 <   0.0000E+00
  -1  -3  25       27.95       28.89        2.30 o   0.1528E+00
  -1  -3  24       23.84       22.76        1.68 o   0.1537E+00
  -1   3  23       39.77       41.81        1.08 o   0.9876E-01
  -1   3  22        8.60        7.65        2.17 o   0.1048E+00
  -1   3  21       40.10       42.95        1.05 o   0.8826E-01
   1  -3 -20        8.59        8.71        2.52 o   0.2763E-01
  -1  -3  19       10.65        6.45        2.89 <   0.0000E+00
   1  -3 -18       16.65       13.88        1.76 o   0.3186E-01
  -1   3  17       55.35       60.27        0.65 o   0.3720E-01
   1  -3 -16       54.32       58.83        0.65 o   0.7861E-01
  -1   3  15       79.27       88.53        0.54 o   0.2152E-01
  -1  -3  14       52.91       58.64        0.53 o   0.5431E-01
  -1   3  13       57.09       63.97        0.47 o   0.3590E-01
   1  -3 -12        5.26        4.99        0.82 o   0.1346E+00
  -1  -3  11       27.00       27.67        0.85 o   0.1214E+00
   1  -3 -10       55.43       50.40        0.52 o   0.3243E-02
  -1  -3   9       19.30       21.42        0.63 o   0.1380E+00
  -1  -3   8       35.51       39.25        0.38 o   0.1164E+00
   1  -3  -7       17.38       21.14        0.48 o   0.1549E+00
  -1  -3   6       53.61       54.18        0.30 o   0.7718E-01
   1  -3  -5       46.78       50.39        1.03 o   0.1009E+00
  -1  -3   5       45.23       50.39        0.29 o   0.2289E-01
   1  -3  -4       36.85       37.81        0.43 o   0.1332E+00
   1  -3  -3       19.45       19.16        1.78 o   0.7003E-01
   1  -3  -3       17.84       19.16        0.71 o   0.1366E+00
   1  -3  -2       44.34       41.92        1.14 o   0.9601E-01
  -1   3   2       40.85       41.92        0.30 o   0.3010E-01
   1   3  -1        9.60       11.24        2.16 o   0.2760E-01
   1   3  -1        9.68       11.24        1.14 o   0.5145E-01
   1   3   0        4.29        5.51        3.06 <   0.0000E+00
   1  -3   0        5.94        5.51        2.24 <   0.0000E+00
   1   3   1       11.47       11.45        1.04 o   0.1037E-01
   1   3   1       11.64       11.45        1.52 o   0.7299E-01
   1   3   2       87.89       84.42        0.33 o   0.0000E+00
   1   3   2       93.10       84.42        0.83 o   0.0000E+00
   1   3   3       30.40       29.32        0.88 o   0.1418E+00
  -1   3  -3       31.00       29.32        0.56 o   0.1571E+00
  -1  -3  -4       44.86       42.91        0.51 o   0.1506E+00
  -1   3  -4       39.58       42.91        0.49 o   0.1192E+00
  -1  -3  -5       41.43       43.63        0.78 o   0.3359E-01
   1  -3   5       37.83       43.63        0.42 o   0.9469E-02
  -1  -3  -6       57.75       60.79        0.82 o   0.1068E+00
  -1  -3  -6       56.62       60.79        0.33 o   0.7654E-01
  -1  -3  -7       31.00       39.76        0.38 o   0.1447E+00
  -1   3  -8       32.43       36.15        0.30 o   0.1086E+00
  -1   3  -9       23.62       27.37        0.51 o   0.1239E+00
  -1   3 -10        5.71        5.31        0.39 o   0.2192E-01
  -1   3 -11       11.76       12.55        0.68 o   0.1060E+00
  -1   3 -12       34.90       33.84        0.58 o   0.1458E+00
   1  -3  13       66.33       77.21        0.46 o   0.2764E-01
   1  -3  14       53.67       60.62        0.52 o   0.5053E-01
  -1   3 -15      100.36      111.49        0.47 o   0.2128E-01
  -1  -3 -16       38.38       41.40        0.62 o   0.8320E-01
   1  -3  17       65.96       71.00        0.58 o   0.3857E-01
   1   3  18        7.55        7.44        2.33 o   0.3426E-01
   1   3  19        3.09        2.10        3.61 <   0.0000E+00
  -1   3 -20        9.29       11.57        2.83 o   0.3011E-01
  -1  -3 -21       44.55       48.65        0.83 o   0.7811E-01
  -1  -3 -22       24.63       23.91        1.61 o   0.1150E+00
   1   3  23       51.31       52.79        1.03 o   0.1008E+00
   1  -3  24       25.14       24.81        1.70 o   0.1512E+00
  -1   3 -25       40.26       40.12        1.63 o   0.1516E+00
   1  -3  26        8.25       10.97        7.92 <   0.0000E+00
   1   4 -27       12.80       15.72       10.23 <   0.0000E+00
  -1  -4  26        9.50        5.53        8.27 <   0.0000E+00
  -1   4  25       38.63       35.62        1.82 o   0.1312E+00
  -1  -4  24        2.02        1.57        8.68 <   0.0000E+00
   1   4 -23       38.52       39.22        1.41 o   0.1611E+00
   1  -4 -22        2.72        2.64        7.21 <   0.0000E+00
   1  -4 -21       25.08       25.55        1.84 o   0.1173E+00
   1  -4 -20        5.48        6.68        8.82 <   0.0000E+00
   1  -4 -19        9.68        0.98        3.36 <   0.0000E+00
   1  -4 -18        3.70        2.76        8.19 <   0.0000E+00
   1  -4 -17       49.43       50.36        0.78 o   0.1490E+00
  -1   4  16        8.11        7.74        2.73 o   0.2463E-01
  -1   4  15       90.61       93.59        0.49 o   0.4476E-01
  -1   4  14       21.42       20.13        1.06 o   0.1096E+00
  -1   4  13       77.55       79.49        0.49 o   0.4986E-01
  -1   4  12        7.89        8.98        2.00 o   0.3069E-01
   1  -4 -11        7.99       11.79        2.35 <   0.0000E+00
   1   4 -10       26.14       30.58        0.60 o   0.2216E-01
   1   4  -9       78.14       80.49        0.33 o   0.4302E-01
   1  -4  -8       56.82       57.61        0.36 o   0.7066E-01
   1  -4  -7      107.25       95.23        0.98 o   0.3223E-01
   1  -4  -7       91.63       95.23        0.26 o   0.2707E-01
   1  -4  -6       71.05       70.56        0.94 o   0.1579E-01
  -1   4   6       68.21       70.56        0.29 o   0.3551E-01
   1  -4  -5       76.44       76.67        0.41 o   0.7203E-01
  -1   4   5       74.16       76.67        0.32 o   0.4187E-01
   1  -4  -4       66.87       65.43        0.94 o   0.0000E+00
  -1   4   4       64.74       65.43        0.33 o   0.0000E+00
   1   4  -3       71.15       76.17        0.36 o   0.5254E-01
  -1  -4   2      205.14      224.90        0.63 o   0.4042E-02
   1   4  -1      147.01      139.62        0.58 o   0.1203E-01
  -1  -4   1      148.78      139.62        0.25 o   0.4454E-02
   1   4   0       10.46        8.37        1.93 o   0.1265E-01
   1  -4   0       11.77        8.37        1.47 o   0.1879E-01
   1   4   1      148.20      139.58        0.31 o   0.6029E-02
  -1  -4  -1      151.09      139.58        0.30 o   0.3116E-02
   1   4   2      231.27      221.10        1.21 o   0.7129E-02
  -1   4  -2      230.85      221.10        0.99 o   0.3769E-02
  -1  -4  -3       66.36       68.49        0.52 o   0.1004E+00
  -1   4  -3       61.53       68.49        0.30 o   0.5400E-01
  -1  -4  -4       59.24       57.59        0.96 o   0.0000E+00
   1  -4   4       53.77       57.59        0.34 o   0.0000E+00
  -1  -4  -5       66.03       63.63        0.91 o   0.1041E+00
   1  -4   5       63.07       63.63        0.32 o   0.4502E-01
  -1  -4  -6       88.52       83.43        0.77 o   0.2723E-01
  -1   4  -6       78.33       83.43        0.33 o   0.4305E-01
   1  -4   7       69.37       69.97        0.30 o   0.2974E-01
   1   4   8       58.29       58.67        0.34 o   0.7070E-01
   1  -4   9       61.39       64.33        0.34 o   0.4420E-01
   1  -4  10       31.73       35.45        0.54 o   0.4665E-01
  -1  -4 -11        0.58        0.70        1.91 o   0.1785E-01
   1   4  12        8.23        9.18        1.76 o   0.3206E-01
  -1  -4 -13       48.21       51.27        0.47 o   0.4937E-01
   1   4  14        9.72        8.96        1.25 o   0.1047E+00
   1  -4  15       39.90       42.12        0.55 o   0.4938E-01
   1   4  16        6.90        7.26        2.85 <   0.0000E+00
  -1  -4 -17        4.69        4.86        0.88 o   0.1563E+00
   1  -4  18        2.16        0.81        4.68 <   0.0000E+00
  -1   4 -19        1.48        0.25        5.81 <   0.0000E+00
   1  -4  20        0.54        0.33        3.78 <   0.0000E+00
   1  -4  21        3.86        3.65        1.72 o   0.1084E+00
  -1  -4 -22        9.45        6.79        4.08 <   0.0000E+00
  -1   4 -23        7.85        7.54        1.62 o   0.1542E+00
   1  -4  24       13.15        5.16        4.07 <   0.0000E+00
  -1  -4 -25        3.39        3.11        2.24 o   0.1276E+00
  -1  -4 -26        6.56        3.96        7.41 <   0.0000E+00
   1   5 -27       14.64       16.72        6.22 <   0.0000E+00
   1   5 -26        7.20        3.52        8.04 <   0.0000E+00
   1   5 -25       40.23       42.23        1.38 o   0.1114E+00
  -1   5  24       14.64       13.66        2.93 o   0.6224E-01
   1  -5 -23       47.16       49.63        1.05 o   0.6292E-01
   1   5 -22       35.06       36.92        1.25 o   0.1564E+00
  -1   5  21       32.99       35.54        1.05 o   0.1081E+00
  -1   5  20       22.88       24.21        1.43 o   0.1264E+00
   1  -5 -19        4.11        3.76        2.69 o   0.3558E-01
  -1  -5  18       23.38       25.43        1.29 o   0.1121E+00
  -1   5  17       53.33       57.80        0.65 o   0.6845E-01
  -1  -5  16       40.43       39.88        0.86 o   0.1611E+00
   1   5 -15      112.48      123.41        0.45 o   0.1012E-01
   1  -5 -14       37.78       41.61        0.58 o   0.8364E-01
   1   5 -13      138.89      153.18        0.40 o   0.5931E-02
  -1  -5  12       49.97       55.63        0.42 o   0.3244E-01
   1   5 -11      116.10      130.11        0.36 o   0.6906E-02
  -1   5  10       14.08       15.77        1.10 o   0.2080E-01
  -1   5   9        9.08        8.90        1.54 o   0.4944E-02
   1  -5  -8       70.58       71.34        0.36 o   0.6895E-01
   1   5  -7      149.87      157.08        0.28 o   0.8805E-02
  -1  -5   6       32.53       32.58        0.41 o   0.1376E+00
  -1  -5   5      296.11      311.00        1.80 o   0.4268E-02
  -1   5   5      308.85      311.00        1.11 o   0.2570E-02
   1  -5  -4       12.79       10.28        0.86 o   0.4484E-01
   1   5  -3      355.84      363.13        1.27 o   0.1637E-02
   1   5  -2      156.56      161.49        0.30 o   0.8448E-02
   1   5  -1      186.22      183.49        0.88 o   0.1049E-01
  -1   5   1      175.90      183.49        0.36 o   0.5412E-02
  -1  -5   0        5.41        4.95        4.67 <   0.0000E+00
  -1  -5   0        6.30        4.95        2.18 o   0.1431E-01
   1   5   1      178.90      168.50        0.82 o   0.1220E-01
  -1  -5  -1      168.44      168.50        0.34 o   0.5930E-02
  -1  -5  -2      165.79      154.49        0.37 o   0.1422E-01
   1   5   2      160.60      154.49        0.32 o   0.7554E-02
   1   5   3      407.20      402.46        3.16 o   0.2501E-02
   1  -5   3      432.39      402.46        0.84 o   0.1346E-02
  -1  -5  -4       19.39       17.94        0.67 o   0.5769E-01
  -1   5  -5      267.02      275.86        1.06 o   0.2634E-02
  -1  -5  -6       28.43       28.63        0.49 o   0.1399E+00
   1  -5   7      138.86      144.05        0.32 o   0.8869E-02
  -1   5  -8       35.14       36.30        0.40 o   0.6732E-01
  -1   5  -9        0.93        0.68        1.61 o   0.4739E-02
  -1   5 -10        5.02        5.96        1.52 o   0.2101E-01
  -1   5 -11      128.63      140.16        0.36 o   0.7977E-02
   1  -5  12       65.66       71.75        0.45 o   0.3574E-01
  -1  -5 -13      159.87      175.82        0.40 o   0.5891E-02
  -1   5 -14       47.46       53.12        0.61 o   0.7860E-01
  -1  -5 -15      119.81      134.53        0.55 o   0.8892E-02
  -1   5 -16       12.20       11.84        1.01 o   0.1609E+00
   1   5  17       51.32       55.35        0.73 o   0.7278E-01
  -1   5 -18        8.99        9.21        1.59 o   0.1030E+00
  -1  -5 -19       13.63       15.12        2.98 o   0.4043E-01
  -1  -5 -20       26.54       27.04        1.26 o   0.1400E+00
   1  -5  21       46.30       47.80        1.01 o   0.1201E+00
  -1  -5 -22       31.84       33.55        1.22 o   0.1569E+00
   1  -5  23       61.07       63.94        1.10 o   0.6108E-01
   1  -5  24       12.00       11.22        3.06 o   0.6090E-01
  -1   5 -25       52.51       50.65        1.26 o   0.1007E+00
   1   6 -27       18.61       10.20        7.31 <   0.0000E+00
  -1   6  26       22.34       15.07        4.11 o   0.4001E-01
  -1   6  25       30.64       30.40        2.50 o   0.1358E+00
   1  -6 -24       20.35       17.27        2.68 o   0.5880E-01
   1   6 -23       41.22       38.81        1.48 o   0.1341E+00
  -1  -6  22       17.32       14.31        2.53 o   0.4076E-01
   1   6 -21       29.96       29.26        1.64 o   0.1354E+00
  -1   6  20        9.59        7.32        4.42 <   0.0000E+00
   1  -6 -19        6.52        1.66        4.57 <   0.0000E+00
  -1   6  18        2.35        2.65        4.12 <   0.0000E+00
  -1  -6  17       27.21       28.81        1.10 o   0.1285E+00
   1  -6 -16        6.01        5.61        1.07 o   0.1172E+00
  -1  -6  15       48.59       49.52        0.61 o   0.1444E+00
  -1  -6  14       22.84       24.37        0.95 o   0.9133E-01
  -1  -6  13       60.71       61.97        0.54 o   0.1139E+00
   1  -6 -12       40.41       44.81        0.54 o   0.7976E-01
   1  -6 -11       41.96       44.71        0.55 o   0.1610E+00
  -1  -6  10       14.03       11.12        0.99 o   0.1380E-01
   1  -6  -9       10.50       13.13        1.17 o   0.5541E-01
   1   6  -8       16.89       17.06        0.79 o   0.7537E-01
   1  -6  -7       50.48       52.65        0.38 o   0.5413E-01
  -1  -6   6       38.16       40.58        0.79 o   0.1586E+00
   1   6  -6       39.90       40.58        0.46 o   0.1580E+00
   1  -6  -5        4.91        3.80        1.90 o   0.4046E-01
   1  -6  -4       44.43       52.50        0.39 o   0.8601E-01
   1  -6  -3       32.50       32.02        0.35 o   0.0000E+00
   1  -6  -2       28.14       26.72        0.69 o   0.1015E+00
  -1   6   1       43.39       45.96        1.38 o   0.1320E+00
  -1  -6   1       41.56       45.96        0.41 o   0.1036E+00
  -1  -6   0       21.31       22.76        0.70 o   0.1374E+00
   1   6   1       18.16       20.21        1.63 o   0.7624E-01
  -1   6  -1       19.60       20.21        0.49 o   0.1412E+00
   1   6   2        1.36        3.27       16.30 <   0.0000E+00
  -1  -6  -2        3.60        3.27        0.63 o   0.8813E-01
  -1  -6  -3       63.91       63.41        0.59 o   0.0000E+00
  -1   6  -3       68.83       63.41        0.40 o   0.0000E+00
   1   6   4       49.85       54.79        1.20 o   0.1385E+00
  -1  -6  -4       47.62       54.79        0.32 o   0.9083E-01
  -1  -6  -5       12.24        8.84        1.23 o   0.3835E-01
  -1  -6  -6        7.75        7.97        0.57 o   0.1583E+00
   1   6   7       30.32       34.43        0.45 o   0.2286E-01
   1  -6   8       17.40       18.18        0.91 o   0.7473E-01
  -1   6  -9       11.54       13.51        1.23 o   0.5650E-01
  -1  -6 -10        4.07        2.97        1.44 o   0.1254E-01
  -1  -6 -11        3.62        3.79        0.72 o   0.1603E+00
   1  -6  12       30.84       34.32        0.62 o   0.8238E-01
  -1  -6 -13        1.09        1.09        0.59 o   0.1259E+00
  -1  -6 -14        3.68        4.27        1.35 o   0.8185E-01
  -1  -6 -15        1.24        1.25        0.74 o   0.1534E+00
  -1   6 -16       30.65       27.01        1.16 o   0.1216E+00
  -1  -6 -17        3.22        3.38        1.65 o   0.1189E+00
  -1  -6 -18        8.76       11.85        4.19 <   0.0000E+00
   1  -6  19        4.65        1.84        7.08 <   0.0000E+00
  -1  -6 -20        3.14        3.40        6.08 <   0.0000E+00
   1  -6  21        2.26        2.22        1.71 o   0.1252E+00
  -1   6 -22        5.22        5.97        3.37 <   0.0000E+00
   1   6  23        5.39        5.10        1.67 o   0.1353E+00
  -1  -6 -24        1.71        1.70        3.42 o   0.5405E-01
  -1  -6 -25        0.81        0.73        2.00 o   0.1129E+00
   1   7 -27        2.04        1.36        8.16 <   0.0000E+00
  -1   7  26       13.16       14.61        3.32 o   0.1183E+00
  -1  -7  25       27.42       29.43        2.19 o   0.1536E+00
  -1   7  24       29.15       30.66        1.40 o   0.1580E+00
  -1   7  23       49.67       51.19        1.10 o   0.8428E-01
  -1   7  22       21.43       22.04        1.65 o   0.1539E+00
   1  -7 -21       36.03       36.98        1.11 o   0.1274E+00
  -1  -7  20        2.79        2.64        7.89 <   0.0000E+00
   1   7 -19       14.60       16.55        2.62 o   0.6947E-01
   1  -7 -18        1.25        1.75        3.23 <   0.0000E+00
   1  -7 -17       33.92       38.07        1.05 o   0.9391E-01
   1  -7 -16       32.52       40.75        0.59 o   0.1484E-01
   1  -7 -15       71.08       91.92        0.47 o   0.5717E-02
   1  -7 -14       53.22       67.68        0.49 o   0.1763E-01
  -1   7  13       79.38       98.33        0.40 o   0.1012E-01
   1  -7 -12       26.76       35.36        0.51 o   0.5503E-01
   1  -7 -11       48.14       60.27        0.37 o   0.3056E-01
  -1  -7  10        6.85        6.75        0.77 o   0.5532E-01
  -1   7   9       10.90       15.10        1.46 o   0.5627E-01
  -1  -7   8       16.65       18.87        0.58 o   0.7367E-01
  -1  -7   7       50.72       55.77        0.77 o   0.5363E-01
   1  -7  -7       51.37       55.77        0.43 o   0.4852E-01
  -1   7   6       77.65       84.95        0.36 o   0.2167E-01
   1   7  -5       69.75       73.34        0.35 o   0.2784E-01
   1   7  -4      141.09      154.62        0.31 o   0.7001E-02
  -1  -7   3       68.12       70.23        0.37 o   0.4937E-01
   1   7  -2       75.16       84.39        0.36 o   0.3674E-01
  -1   7   1        6.23        3.69        1.23 o   0.3827E-01
  -1  -7   0        8.75       11.50        1.35 o   0.3155E-01
  -1   7  -1        9.98        5.57        1.27 o   0.4040E-01
  -1   7  -2       84.13       84.75        0.28 o   0.3185E-01
   1   7   3       62.48       56.46        0.32 o   0.4919E-01
  -1  -7  -4      124.15      132.32        0.23 o   0.7915E-02
  -1  -7  -5       99.53      106.70        0.33 o   0.2689E-01
  -1  -7  -6       85.24       89.89        0.36 o   0.2554E-01
  -1  -7  -7       45.32       50.60        0.48 o   0.4185E-01
   1  -7   8       32.49       35.60        0.68 o   0.9396E-01
  -1   7  -9        4.96        7.73        2.17 o   0.5062E-01
   1  -7  10       19.18       18.63        1.18 o   0.5682E-01
  -1  -7 -11       56.42       62.72        0.59 o   0.6039E-01
  -1  -7 -12       37.99       44.80        0.69 o   0.1116E+00
  -1  -7 -13       98.38      109.93        0.52 o   0.1842E-01
   1   7  14       60.89       69.38        0.61 o   0.4323E-01
  -1  -7 -15       85.36       97.80        0.57 o   0.1821E-01
  -1   7 -16       51.72       57.12        0.85 o   0.6319E-01
  -1  -7 -17       35.78       40.49        0.99 o   0.8533E-01
  -1   7 -18       12.79       18.24        2.99 o   0.5869E-01
  -1   7 -19       10.17       10.62        2.28 o   0.6783E-01
   1  -7  20        7.50        4.96        5.16 <   0.0000E+00
   1   7  21       40.18       41.73        1.09 o   0.1221E+00
  -1   7 -22       26.83       29.14        1.85 o   0.1459E+00
   1   7  23       58.36       58.91        1.17 o   0.8196E-01
  -1  -7 -24       36.70       38.44        1.51 o   0.1568E+00
  -1  -7 -25       30.61       32.01        1.73 o   0.1587E+00
  -1   8  27       15.74       10.74        6.33 <   0.0000E+00
   1   8 -26       11.29       15.61        7.40 <   0.0000E+00
   1   8 -25        7.32       11.23        9.83 <   0.0000E+00
  -1   8  24       26.42       24.39        2.66 o   0.9070E-01
  -1  -8  23       18.04       16.52        2.88 o   0.5123E-01
  -1   8  22       17.89       20.31        2.16 o   0.1116E+00
  -1  -8  21       -4.47        5.42        9.14 <   0.0000E+00
   1  -8 -20        1.91        3.10        9.51 <   0.0000E+00
  -1   8  19        9.57       11.62        3.56 <   0.0000E+00
   1   8 -18       28.83       30.44        1.49 o   0.1361E+00
  -1   8  17       21.36       24.75        1.51 o   0.1238E+00
   1   8 -16       56.58       60.05        0.89 o   0.1011E+00
   1  -8 -15       32.32       34.49        1.11 o   0.1187E+00
  -1  -8  14       64.11       70.92        0.74 o   0.4758E-01
   1  -8 -13        1.00        0.93        1.65 o   0.8469E-01
  -1   8  12       36.55       39.53        0.56 o   0.6983E-01
   1  -8 -11        6.78        8.13        2.01 o   0.3859E-01
   1   8 -10        7.76        9.57        2.19 <   0.0000E+00
  -1   8   9        4.67        5.01        1.09 o   0.1862E-01
  -1  -8   8       66.91       69.33        0.32 o   0.4967E-01
  -1   8   7       60.44       64.22        0.37 o   0.4828E-01
  -1   8   6      101.00      105.94        0.39 o   0.2543E-01
  -1   8   5       21.09       22.71        0.72 o   0.2513E-01
   1  -8  -4       64.82       67.96        0.43 o   0.3267E-01
  -1  -8   3       18.77       19.70        0.82 o   0.1053E+00
  -1   8   2       36.28       39.23        0.51 o   0.1502E+00
  -1   8   1       33.94       32.54        0.39 o   0.1407E+00
  -1   8   0        5.72        2.40        2.24 <   0.0000E+00
  -1  -8  -1       38.93       36.75        0.44 o   0.1319E+00
   1  -8   2       35.62       34.50        0.39 o   0.8587E-01
  -1   8  -3       23.47       21.89        0.66 o   0.8563E-01
   1  -8   4       88.22       84.27        0.26 o   0.3570E-01
   1   8   5       26.33       28.25        0.49 o   0.2504E-01
  -1  -8  -6       86.28       89.02        0.36 o   0.2536E-01
  -1  -8  -7       64.38       65.27        0.43 o   0.5345E-01
  -1  -8  -8       41.89       44.10        0.49 o   0.4716E-01
  -1  -8  -9       10.39       10.57        1.92 o   0.2023E-01
   1  -8  10        1.92        2.30        3.14 <   0.0000E+00
  -1   8 -11        9.77        9.07        2.08 o   0.4006E-01
  -1   8 -12       52.13       54.71        0.69 o   0.7944E-01
   1  -8  13       17.20       18.17        1.64 o   0.6793E-01
   1  -8  14       57.05       62.51        0.61 o   0.5122E-01
   1  -8  15       25.55       26.51        0.90 o   0.1325E+00
  -1   8 -16       28.79       30.56        0.73 o   0.1082E+00
  -1   8 -17       21.68       24.33        1.48 o   0.1341E+00
  -1   8 -18       12.16       13.33        1.49 o   0.1222E+00
   1   8  19        8.46        9.55        3.16 o   0.3801E-01
  -1  -8 -20        8.60        7.82        4.59 <   0.0000E+00
  -1   8 -21        5.06        3.30        4.47 <   0.0000E+00
   1  -8  22       16.44       18.72        2.35 o   0.1106E+00
  -1  -8 -23        2.42        2.07        3.44 o   0.4501E-01
  -1  -8 -24        6.82        6.48        2.59 o   0.8563E-01
   1   8  25        6.51        4.84        4.14 <   0.0000E+00
   1   9 -26       24.35       25.85        3.09 o   0.1456E+00
   1   9 -25        0.44        0.11        6.90 <   0.0000E+00
  -1   9  24       36.69       38.26        1.73 o   0.1117E+00
   1  -9 -23       17.33       17.39        2.78 o   0.7276E-01
   1  -9 -22       22.10       24.71        1.57 o   0.9863E-01
   1   9 -21       25.40       26.34        1.60 o   0.1525E+00
   1   9 -20        5.55        5.84        3.21 o   0.2880E-01
  -1   9  19       12.98       13.41        2.00 o   0.1094E+00
   1   9 -18       35.95       38.30        1.09 o   0.9461E-01
  -1   9  17       12.30       10.31        3.45 <   0.0000E+00
  -1  -9  16       79.43       90.52        0.75 o   0.2053E-01
   1  -9 -15       22.65       24.08        1.44 o   0.1396E+00
   1  -9 -14       68.49       76.75        0.63 o   0.2260E-01
   1  -9 -13       13.43       14.14        0.84 o   0.1457E+00
   1  -9 -12       17.02       17.36        0.63 o   0.1462E+00
   1  -9 -11        1.33        1.47        1.78 o   0.3780E-01
  -1  -9  10       25.45       26.14        0.78 o   0.1321E+00
   1   9  -9       13.79       16.23        0.53 o   0.9482E-01
   1   9  -8       77.31       85.41        0.36 o   0.2408E-01
   1   9  -7       15.60       14.42        0.97 o   0.9240E-01
   1  -9  -6      158.32      173.35        0.39 o   0.5889E-02
   1  -9  -5       22.46       10.85        1.06 o   0.2017E-01
  -1   9   4      131.33      140.18        0.41 o   0.6312E-02
   1  -9  -3       22.65       18.51        0.95 o   0.3719E-01
  -1   9   2       51.66       48.93        0.51 o   0.1381E+00
  -1   9   2       48.57       48.93        0.42 o   0.4358E-01
   1  -9  -1        0.86        0.89        0.78 o   0.4058E-01
   1  -9   0        5.89        3.39        2.64 <   0.0000E+00
  -1   9  -1       22.09       23.56        0.86 o   0.4503E-01
   1   9   2       97.54       95.86        0.34 o   0.3741E-01
   1   9   3        7.68        0.92        2.75 <   0.0000E+00
   1   9   3        1.13        0.92        0.82 o   0.3436E-01
  -1   9  -4      179.61      172.66        0.31 o   0.7368E-02
  -1   9  -5        4.18        2.06        0.66 o   0.1929E-01
   1  -9   6      150.42      162.22        0.34 o   0.6139E-02
  -1  -9  -7       14.94       13.64        0.95 o   0.9151E-01
   1   9   8       86.16       92.00        0.39 o   0.2655E-01
  -1   9  -9       26.86       30.01        0.88 o   0.1158E+00
   1  -9  10       11.19       12.78        1.09 o   0.1061E+00
  -1  -9 -11       13.55       12.98        2.02 o   0.4298E-01
  -1  -9 -12       44.87       45.14        0.80 o   0.1463E+00
  -1  -9 -13       30.90       32.27        1.08 o   0.1512E+00
   1  -9  14       69.54       78.58        0.60 o   0.2103E-01
   1   9  15       20.03       21.75        1.17 o   0.1356E+00
   1   9  16       85.40       94.84        0.60 o   0.2249E-01
  -1  -9 -17        0.22        0.46        6.58 <   0.0000E+00
  -1  -9 -18       35.73       37.29        1.08 o   0.1074E+00
   1   9  19       19.25       22.25        2.07 o   0.1039E+00
  -1  -9 -20       12.99       16.50        3.22 o   0.3306E-01
  -1  -9 -21       22.26       24.26        1.53 o   0.1452E+00
  -1   9 -22       29.66       33.10        1.77 o   0.9871E-01
  -1  -9 -23       13.05       13.92        3.05 o   0.7354E-01
  -1  -9 -24       43.69       45.23        1.48 o   0.1126E+00
   1   9  25       15.91        3.49        6.05 <   0.0000E+00
   1  10 -26       27.57       26.59        5.25 o   0.1335E+00
   1  10 -25       12.33       12.58        8.38 <   0.0000E+00
  -1  10  24       28.17       26.84        2.88 o   0.1245E+00
   1  10 -23       13.65       16.77        3.90 <   0.0000E+00
   1 -10 -22       14.61       15.45        3.58 o   0.5160E-01
  -1  10  21       10.44       12.40        4.78 <   0.0000E+00
  -1 -10  20       -4.92        8.27        9.23 <   0.0000E+00
  -1 -10  19        2.78        2.92       11.57 <   0.0000E+00
  -1  10  18       11.08       12.80        3.60 <   0.0000E+00
   1  10 -17        8.34        8.31        5.29 <   0.0000E+00
  -1  10  16       33.71       36.43        1.33 o   0.1438E+00
  -1  10  15       29.28       31.59        1.48 o   0.1027E+00
  -1 -10  14       15.36       16.79        2.06 o   0.9743E-01
  -1 -10  13       28.37       30.87        1.03 o   0.1334E+00
   1  10 -12       18.21       16.07        1.13 o   0.6152E-01
   1 -10 -11       16.30       15.75        1.18 o   0.5882E-01
   1 -10 -10       11.54       11.37        0.73 o   0.1220E+00
   1 -10  -9        5.42        6.63        2.64 <   0.0000E+00
   1 -10  -8       48.16       47.96        0.49 o   0.1133E+00
  -1  10   7       48.60       50.78        0.55 o   0.1054E+00
   1 -10  -6       59.13       59.90        0.50 o   0.1031E+00
  -1  10   5       59.94       61.73        0.59 o   0.9345E-01
   1  10  -4       36.89       39.04        0.65 o   0.4239E-01
  -1  10   3       25.71       26.90        0.59 o   0.1391E+00
  -1  10   2       24.08       24.97        0.75 o   0.8072E-01
  -1 -10   2       22.94       24.97        0.66 o   0.1570E+00
  -1  10   1        4.83        4.84        1.02 o   0.4472E-01
  -1  10   0        7.00        8.10        2.42 o   0.2271E-01
  -1  10  -1       15.26       17.73        1.32 o   0.4963E-01
  -1  10  -2       34.30       33.20        0.62 o   0.1267E+00
  -1 -10  -3       47.63       47.69        0.44 o   0.1137E+00
  -1 -10  -4       21.04       21.59        0.44 o   0.5911E-01
   1  10   5       38.63       38.71        0.39 o   0.9582E-01
  -1  10  -6       30.37       31.63        0.44 o   0.1101E+00
  -1  10  -7       18.96       20.45        0.47 o   0.1012E+00
  -1 -10  -8       16.77       17.22        0.54 o   0.1350E+00
   1  10   9        3.03        2.60        2.55 <   0.0000E+00
  -1 -10 -10       26.49       26.75        0.84 o   0.1300E+00
  -1  10 -11        4.73        5.52        2.36 o   0.5162E-01
   1  10  12        5.66        4.81        1.65 o   0.5755E-01
   1  10  13        2.24        2.30        1.28 o   0.1242E+00
  -1 -10 -14       16.65       17.88        1.52 o   0.9854E-01
   1 -10  15        4.53        4.83        1.23 o   0.1083E+00
   1 -10  16        2.36        2.39        1.10 o   0.1529E+00
   1  10  17        0.97        0.84        4.51 <   0.0000E+00
  -1 -10 -18        4.97        5.09        3.59 <   0.0000E+00
  -1  10 -19        2.91        3.33       11.19 <   0.0000E+00
   1 -10  20        1.07        1.12        6.08 <   0.0000E+00
  -1 -10 -21        3.20        3.01        4.55 <   0.0000E+00
  -1  10 -22        1.61        1.46        3.92 o   0.4588E-01
   1  10  23        4.59        4.04        3.47 o   0.3371E-01
   1  10  24        7.34        6.89        2.39 o   0.1146E+00
   1  10  25        4.48        3.44        6.14 <   0.0000E+00
   1  11 -25       27.08       29.11        3.82 o   0.1533E+00
  -1  11  24       32.44       33.37        2.28 o   0.1517E+00
  -1 -11  23       36.94       39.84        1.71 o   0.1345E+00
  -1  11  22       21.11       22.05        1.73 o   0.1558E+00
  -1 -11  21       17.74       19.60        1.79 o   0.1396E+00
   1  11 -20        1.98        2.18        6.17 <   0.0000E+00
   1 -11 -19        1.74        1.05       10.91 <   0.0000E+00
   1  11 -18        2.21        3.95        9.17 <   0.0000E+00
   1 -11 -17       24.91       28.91        1.55 o   0.1104E+00
   1  11 -16       42.17       47.68        1.05 o   0.9066E-01
   1 -11 -15       48.61       54.47        0.87 o   0.4288E-01
   1 -11 -14       68.13       77.35        0.87 o   0.2554E-01
   1 -11 -13       60.43       71.93        0.58 o   0.2477E-01
  -1  11  12       45.10       52.90        0.62 o   0.3201E-01
  -1  11  11       79.25       80.51        0.40 o   0.3438E-01
  -1  11  10       30.54       30.79        1.01 o   0.1451E+00
   1 -11  -9       38.45       43.30        0.50 o   0.7332E-01
  -1 -11   8       22.51       25.02        0.82 o   0.1266E+00
   1 -11  -7       44.29       49.69        0.54 o   0.4565E-01
  -1  11   6      124.31      135.17        0.42 o   0.1059E-01
  -1  11   5      139.63      154.58        0.50 o   0.6294E-02
  -1  11   4      161.67      181.23        0.48 o   0.4393E-02
  -1  11   3      161.99      176.48        0.43 o   0.5084E-02
  -1  11   2       91.97      100.60        0.54 o   0.3924E-01
   1  11  -2       87.33      100.60        0.43 o   0.1601E-01
   1 -11  -1       72.43       70.82        0.37 o   0.3428E-01
  -1  11   0       12.83       15.38        1.55 o   0.7874E-01
  -1  11  -1       92.47       88.33        0.42 o   0.3247E-01
   1  11   2       84.32       87.61        0.37 o   0.2367E-01
  -1 -11  -3      175.62      173.77        0.33 o   0.6193E-02
   1  11   4      183.97      191.07        0.49 o   0.5527E-02
   1  11   5      149.61      152.84        0.49 o   0.8037E-02
   1  11   6      116.16      129.43        0.63 o   0.9773E-02
   1  11   7       44.02       49.62        0.88 o   0.4608E-01
  -1 -11  -8       19.77       22.19        0.66 o   0.1230E+00
   1  11   9       39.97       43.19        0.48 o   0.9461E-01
  -1 -11 -10       23.24       22.50        0.68 o   0.1377E+00
  -1 -11 -11       74.05       78.88        0.46 o   0.3114E-01
  -1  11 -12       63.73       70.83        0.55 o   0.4322E-01
  -1 -11 -13       80.01       86.97        0.65 o   0.3501E-01
   1 -11  14       81.62       91.32        0.66 o   0.2625E-01
  -1 -11 -15       53.95       61.59        0.70 o   0.3712E-01
   1 -11  16       37.99       43.81        1.05 o   0.8018E-01
  -1 -11 -17       22.43       25.87        1.47 o   0.1107E+00
   1  11  18        7.12        8.94        5.95 <   0.0000E+00
   1 -11  19        1.31        2.54       31.06 <   0.0000E+00
   1 -11  20        9.44        8.78        4.83 <   0.0000E+00
  -1  11 -21       26.52       28.18        2.10 o   0.1468E+00
  -1 -11 -22       29.89       31.74        1.86 o   0.1537E+00
  -1  11 -23       42.79       44.67        1.42 o   0.1330E+00
  -1 -11 -24       39.85       39.67        1.91 o   0.1437E+00
  -1  11 -25       29.31       31.66        4.12 o   0.1515E+00
   1  12 -24        6.97       12.03       18.64 <   0.0000E+00
  -1  12  23       29.62       25.67        3.69 o   0.8734E-01
  -1  12  22       21.32       20.53        3.15 o   0.7770E-01
   1 -12 -21       14.11       12.86        3.68 <   0.0000E+00
   1  12 -20       11.67       13.30        3.97 <   0.0000E+00
  -1 -12  19        2.64        2.14        8.97 <   0.0000E+00
  -1 -12  18       12.34       13.92        3.05 o   0.5932E-01
   1  12 -17       18.07       17.53        2.22 o   0.8947E-01
  -1 -12  16       26.75       29.23        1.46 o   0.1079E+00
   1  12 -15       39.38       41.49        1.43 o   0.1559E+00
   1 -12 -14       46.78       48.20        1.25 o   0.1416E+00
   1 -12 -13       52.87       53.88        1.02 o   0.1101E+00
   1 -12 -12       47.40       50.61        0.75 o   0.6532E-01
  -1 -12  11       47.44       47.63        0.73 o   0.9456E-01
  -1 -12  10        9.96        9.81        1.83 o   0.1208E-01
   1 -12  -9        3.41        3.22        2.00 o   0.1624E-01
   1  12  -8       39.72       46.23        0.59 o   0.4427E-01
   1 -12  -7       53.20       57.79        0.55 o   0.7264E-01
   1 -12  -6       12.27       14.22        1.19 o   0.8375E-01
  -1 -12   5       57.18       61.28        0.49 o   0.6762E-01
  -1  12   4        7.89        7.25        1.84 o   0.2727E-01
   1 -12  -3       32.29       39.41        0.75 o   0.8722E-01
  -1  12   2       20.46       23.95        0.96 o   0.9522E-01
   1 -12  -2       22.19       23.95        1.15 o   0.1044E+00
  -1  12   1       29.73       31.20        0.66 o   0.1448E+00
  -1  12   0       -5.06        5.44        4.42 <   0.0000E+00
   1  12   1        9.89       10.03        0.78 o   0.1408E+00
  -1  12  -2        1.74        1.88        1.05 o   0.9560E-01
   1  12   3       35.63       38.38        0.50 o   0.1405E+00
  -1 -12  -4       12.72       12.63        2.02 o   0.2986E-01
   1  12   5       51.16       52.42        0.62 o   0.7576E-01
  -1  12  -6       15.73       16.68        1.98 o   0.8976E-01
   1  12   7       40.23       43.23        0.89 o   0.8000E-01
  -1 -12  -8       40.74       47.14        0.99 o   0.4987E-01
  -1 -12  -9       11.22       10.31        3.44 <   0.0000E+00
  -1  12 -10        2.34        2.49        1.96 o   0.1112E-01
  -1 -12 -11       45.37       46.87        0.56 o   0.8763E-01
  -1 -12 -12       26.29       28.72        0.67 o   0.5591E-01
  -1  12 -13       33.66       34.81        0.78 o   0.1129E+00
  -1  12 -14       13.47       14.51        0.97 o   0.1345E+00
   1  12  15        2.39        2.49        1.49 o   0.1576E+00
   1 -12  16       20.87       21.77        1.36 o   0.1310E+00
  -1  12 -17        9.42       10.85        2.54 o   0.7750E-01
  -1  12 -18        9.72       10.68        2.92 o   0.5736E-01
  -1 -12 -19        3.67        3.76       12.05 <   0.0000E+00
  -1 -12 -20        6.67        5.94        3.19 o   0.4867E-01
  -1 -12 -21        0.18        0.16        4.11 <   0.0000E+00
   1 -12  22        2.67        2.69        3.78 o   0.6990E-01
  -1  12 -23        2.48        2.19        3.34 o   0.8416E-01
  -1  12 -24        2.92        1.94        8.83 <   0.0000E+00
  -1  12 -25        1.41        1.59        6.89 <   0.0000E+00
   1  13 -23       42.05       42.02        2.84 o   0.1108E+00
  -1 -13  22        9.83       11.76        4.97 <   0.0000E+00
  -1 -13  21       17.60       18.15        2.05 o   0.1502E+00
   1 -13 -20       11.36        9.30        2.47 o   0.6719E-01
   1 -13 -19       15.86       16.25        3.09 o   0.7003E-01
  -1  13  18        3.61        0.53        6.05 <   0.0000E+00
  -1 -13  17       49.14       53.18        1.01 o   0.7243E-01
  -1  13  16       22.66       23.43        1.74 o   0.1238E+00
   1 -13 -15       77.50       86.68        0.88 o   0.2122E-01
   1 -13 -14       45.49       49.22        1.14 o   0.7974E-01
   1 -13 -13       57.38       63.31        0.91 o   0.3195E-01
   1 -13 -12       26.30       28.88        1.23 o   0.1449E+00
   1 -13 -11        2.61        2.58        2.03 o   0.4408E-01
   1  13 -10       29.63       29.99        1.27 o   0.1417E+00
   1 -13  -9       46.26       50.62        0.99 o   0.7335E-01
   1 -13  -8       67.06       77.06        0.52 o   0.3665E-01
  -1 -13   7       70.34       80.74        0.49 o   0.2754E-01
   1 -13  -6       42.21       50.88        0.51 o   0.1794E-01
   1 -13  -5       94.33      104.71        0.43 o   0.1529E-01
   1 -13  -4       14.58       14.87        1.53 o   0.1030E+00
   1 -13  -3       77.18       79.70        0.64 o   0.3049E-01
  -1  13   2       14.74       11.76        1.22 o   0.3103E-01
   1  13  -2       12.31       11.76        1.05 o   0.1226E+00
  -1  13   1       14.19       15.91        1.05 o   0.1295E+00
   1  13   0       26.06       25.12        0.94 o   0.1542E+00
  -1  13  -1       25.57       27.95        0.87 o   0.1368E+00
   1  13   2       24.37       23.37        0.89 o   0.1249E+00
   1  13   3       79.23       80.90        0.41 o   0.3159E-01
   1  13   4       17.87       18.13        1.45 o   0.1060E+00
   1 -13   5      102.85      106.21        0.56 o   0.1832E-01
  -1 -13  -6       56.38       64.25        0.87 o   0.3582E-01
   1  13   7       73.40       83.70        0.78 o   0.2776E-01
   1  13   8       57.73       66.49        0.85 o   0.3634E-01
  -1 -13  -9       44.75       49.84        0.99 o   0.6567E-01
  -1 -13 -10       10.55       10.81        1.35 o   0.1339E+00
  -1 -13 -11       16.74       17.05        2.08 o   0.4936E-01
   1 -13  12       39.72       41.57        0.97 o   0.1509E+00
  -1  13 -13       76.01       81.31        0.68 o   0.3531E-01
  -1  13 -14       33.90       38.04        1.14 o   0.6799E-01
   1  13  15       88.36       96.23        0.87 o   0.2303E-01
  -1  13 -16       16.21       17.31        1.98 o   0.1133E+00
  -1  13 -17       51.83       56.20        0.97 o   0.7062E-01
   1 -13  18        9.65        1.05        4.36 <   0.0000E+00
   1  13  19        5.94        7.72        3.52 <   0.0000E+00
   1 -13  20       21.05       17.55        2.76 o   0.7273E-01
  -1  13 -21       29.32       30.78        2.26 o   0.1493E+00
  -1  13 -22       16.26       14.03        3.42 o   0.5499E-01
  -1  13 -23       47.84       49.59        2.03 o   0.1056E+00
  -1  13 -24        6.89        1.58        7.79 <   0.0000E+00
   1  14 -22       17.17        2.99        8.28 <   0.0000E+00
   1  14 -21       21.34       20.14        2.77 o   0.9318E-01
   1 -14 -20       13.35        5.20        4.22 <   0.0000E+00
  -1 -14  19        0.49        0.27        3.84 <   0.0000E+00
  -1  14  18       14.71        7.08        3.47 o   0.1134E-01
   1 -14 -17       33.55       34.87        1.56 o   0.1589E+00
   1 -14 -16       23.65       21.91        2.52 o   0.8656E-01
   1 -14 -15       50.41       55.89        1.18 o   0.8155E-01
   1 -14 -14       21.41       22.94        1.90 o   0.1290E+00
  -1  14  13       47.87       53.44        1.08 o   0.9396E-01
  -1  14  12        3.34        4.98        6.25 <   0.0000E+00
   1  14 -11       11.01       12.31        3.21 o   0.6860E-01
   1 -14 -10        3.50        3.46        3.19 <   0.0000E+00
  -1  14   9       52.17       57.81        0.95 o   0.6093E-01
   1 -14  -8       -1.12        0.71       10.33 <   0.0000E+00
   1 -14  -7       63.87       68.99        0.67 o   0.5081E-01
  -1  14   6       14.43       15.60        1.01 o   0.8726E-01
   1 -14  -5       24.07       26.58        0.70 o   0.1539E+00
  -1  14   4       15.97       14.87        1.02 o   0.6715E-01
   1 -14  -3        4.91        2.59        3.20 <   0.0000E+00
  -1  14   2       13.65       13.18        1.30 o   0.4583E-01
   1  14  -2       14.74       13.18        2.14 o   0.5551E-01
  -1  14   1       12.58       15.27        1.52 o   0.5539E-01
  -1  14   0        4.72        4.82        3.33 <   0.0000E+00
  -1 -14  -1        0.60        0.70        1.92 o   0.5072E-01
  -1  14  -2       11.20        9.27        1.26 o   0.5105E-01
   1  14   3        9.27        5.56        2.20 o   0.8421E-02
  -1  14  -4       10.74        9.35        1.97 o   0.6373E-01
   1 -14   5       31.68       30.70        1.00 o   0.1485E+00
   1  14   6       15.64       17.10        2.13 o   0.8619E-01
  -1 -14  -7       50.09       54.22        0.85 o   0.5203E-01
  -1 -14  -8       -5.33        2.43        7.62 <   0.0000E+00
   1  14   9       37.55       41.69        1.01 o   0.6087E-01
   1 -14  10       15.61       11.12        2.24 o   0.3303E-01
   1  14  11       14.12       13.95        2.07 o   0.7319E-01
   1 -14  12       11.56       10.61        2.94 o   0.3322E-01
   1  14  13       32.93       36.78        1.12 o   0.9994E-01
   1  14  14       17.68       19.25        1.86 o   0.1255E+00
  -1 -14 -15       27.36       29.01        1.19 o   0.1055E+00
  -1 -14 -16        4.70        4.37        2.40 o   0.7803E-01
   1  14  17       16.22       16.63        1.59 o   0.1570E+00
  -1  14 -18        0.96        0.59        4.22 <   0.0000E+00
  -1  14 -19       13.73        7.72        3.62 <   0.0000E+00
   1 -14  20        2.09        0.72        4.62 <   0.0000E+00
  -1  14 -21       12.91       12.82        2.80 o   0.9003E-01
  -1  14 -22        5.78        1.73        8.74 <   0.0000E+00
  -1  14 -23        6.36        6.36        5.74 o   0.1081E+00
   1 -15 -21        9.80        9.47        4.73 o   0.7273E-01
  -1 -15  20       20.49       20.39        2.45 o   0.1117E+00
  -1  15  19       11.70        6.98        4.56 <   0.0000E+00
  -1  15  18       18.83       18.87        2.48 o   0.7869E-01
  -1 -15  17       18.89       19.24        1.97 o   0.1277E+00
  -1  15  16       51.86       58.44        1.11 o   0.7043E-01
   1  15 -15       35.04       38.63        1.27 o   0.1125E+00
   1 -15 -14       54.62       61.86        1.01 o   0.3145E-01
   1  15 -13       39.85       45.09        1.05 o   0.4255E-01
   1 -15 -12       34.61       37.67        1.25 o   0.1210E+00
  -1  15  11       32.97       37.83        1.20 o   0.6411E-01
  -1  15  10        9.15       10.71        4.04 <   0.0000E+00
  -1  15   9       21.18       24.62        1.77 o   0.1261E+00
   1 -15  -8       50.05       55.12        1.02 o   0.8553E-01
   1  15  -7       20.92       22.25        1.29 o   0.1524E+00
  -1  15   6       46.03       53.56        0.88 o   0.3471E-01
  -1  15   5       49.57       57.61        0.80 o   0.2371E-01
  -1  15   4       50.85       50.30        0.81 o   0.7559E-01
   1  15  -3       43.95       49.81        1.23 o   0.3823E-01
  -1  15   2       33.77       34.43        0.71 o   0.1469E+00
   1  15  -2       32.04       34.43        0.67 o   0.1264E+00
   1  15  -1       22.95       22.29        0.79 o   0.1307E+00
  -1  15   0       14.51       13.37        1.16 o   0.7997E-01
  -1  15  -1       17.06       15.86        0.93 o   0.1304E+00
  -1  15  -2       37.19       36.72        0.65 o   0.1458E+00
  -1  15  -3       49.56       55.47        0.93 o   0.4417E-01
   1  15   4       55.87       59.59        0.85 o   0.5989E-01
  -1  15  -5       69.13       76.48        0.81 o   0.3284E-01
  -1  15  -6       55.37       62.23        0.88 o   0.4632E-01
  -1 -15  -7       31.06       32.38        1.37 o   0.1565E+00
  -1 -15  -8       32.14       37.35        1.05 o   0.6556E-01
  -1 -15  -9       17.24       20.16        1.89 o   0.1236E+00
  -1  15 -10       11.04        9.80        2.32 o   0.5790E-01
   1  15  11       41.17       45.75        0.93 o   0.7843E-01
  -1 -15 -12       30.79       34.93        1.34 o   0.9661E-01
  -1 -15 -13       61.67       70.60        1.04 o   0.3774E-01
  -1 -15 -14       63.27       70.07        1.03 o   0.3657E-01
  -1 -15 -15       48.65       53.02        1.19 o   0.1102E+00
  -1 -15 -16       49.05       53.31        1.10 o   0.8053E-01
  -1  15 -17       20.04       20.93        2.40 o   0.1254E+00
  -1  15 -18        8.68        9.62        2.86 o   0.7297E-01
   1 -15  19        0.49        0.29        5.93 <   0.0000E+00
  -1  15 -20       17.22       17.67        2.73 o   0.1101E+00
  -1  15 -21       19.72       18.09        4.17 o   0.7690E-01
  -1  15 -22       33.08       34.13        2.38 o   0.1416E+00
   1 -16 -20       14.51        3.09        5.42 <   0.0000E+00
  -1  16  19        7.75        1.41        7.39 <   0.0000E+00
  -1  16  18        2.27        1.22        3.73 o   0.2792E-01
  -1  16  17        9.87       10.67        5.69 <   0.0000E+00
  -1  16  16       24.50       23.70        2.36 o   0.9999E-01
   1 -16 -15       17.95       14.50        2.85 o   0.4004E-01
   1 -16 -14       35.67       34.91        1.63 o   0.1471E+00
   1  16 -13       25.12       27.08        2.03 o   0.1241E+00
   1  16 -12       13.01       13.27        4.06 <   0.0000E+00
   1  16 -11       20.03       25.61        2.25 o   0.8940E-01
   1 -16 -10        0.40        0.58        8.56 <   0.0000E+00
  -1  16   9        0.25        2.63       86.15 <   0.0000E+00
   1 -16  -8       23.67       24.51        1.97 o   0.1144E+00
   1 -16  -7        8.69       10.97        2.64 o   0.7238E-01
   1 -16  -6       46.05       47.28        1.01 o   0.1339E+00
  -1  16   5       39.05       40.86        1.06 o   0.1327E+00
  -1  16   4       37.72       37.08        1.59 o   0.1440E+00
   1  16  -3       26.40       30.05        1.87 o   0.1126E+00
  -1  16   2        9.41        9.48        3.08 o   0.8910E-01
  -1  16   1        4.55        7.19        7.99 <   0.0000E+00
  -1 -16   0        7.93        8.01        2.45 o   0.2470E-01
  -1  16  -1        8.71       10.25        2.91 <   0.0000E+00
   1  16   2       18.15       21.73        2.02 o   0.8980E-01
  -1  16  -3       21.86       27.05        1.46 o   0.7549E-01
   1  16   4       30.41       31.66        1.15 o   0.1243E+00
  -1  16  -5       35.68       40.66        1.01 o   0.1044E+00
  -1  16  -6       17.19       17.80        1.17 o   0.1377E+00
   1  16   7       11.59       17.58        3.18 o   0.5838E-01
  -1 -16  -8        6.24        6.97        2.05 o   0.1002E+00
  -1 -16  -9        3.47        1.38        6.37 <   0.0000E+00
   1  16  10        8.88        8.35        5.56 <   0.0000E+00
   1  16  11       12.05       15.20        2.41 o   0.9364E-01
  -1  16 -12        1.61        1.43        3.70 <   0.0000E+00
  -1 -16 -13        7.87        8.74        2.45 o   0.1136E+00
  -1 -16 -14        2.29        2.19        1.78 o   0.1369E+00
  -1 -16 -15        6.05        4.75        3.04 o   0.3661E-01
  -1  16 -16        2.87        3.12        2.76 o   0.8951E-01
  -1  16 -17        4.05        3.12        4.46 <   0.0000E+00
  -1  16 -18       12.85        9.76        3.91 <   0.0000E+00
  -1 -16 -19        1.54        0.23        6.91 <   0.0000E+00
  -1 -16 -20       -1.98        1.73       21.98 <   0.0000E+00
  -1  16 -21        7.17        4.71        7.53 <   0.0000E+00
   1 -17 -20        7.49        7.78       14.29 <   0.0000E+00
   1 -17 -19       15.29        3.20        6.37 <   0.0000E+00
  -1  17  18       14.76       14.12        2.74 o   0.1109E+00
   1 -17 -17       12.04       14.85        4.86 <   0.0000E+00
  -1  17  16       31.54       32.64        1.81 o   0.1246E+00
   1 -17 -15       18.80       20.02        2.21 o   0.1155E+00
   1 -17 -14       58.21       66.03        1.06 o   0.4362E-01
   1 -17 -13       20.78       21.56        2.07 o   0.1298E+00
   1 -17 -12       64.62       71.67        0.99 o   0.4339E-01
   1 -17 -11       20.17       19.77        2.01 o   0.1157E+00
   1 -17 -10       22.04       25.28        1.66 o   0.1105E+00
   1 -17  -9        9.28        8.28        4.77 <   0.0000E+00
   1  17  -8       39.32       42.31        1.13 o   0.1111E+00
   1 -17  -7       40.69       42.97        1.64 o   0.1422E+00
   1 -17  -6      108.03      119.34        0.87 o   0.1118E-01
  -1  17   5       41.69       41.66        1.58 o   0.1392E+00
  -1  17   4      146.32      160.41        0.95 o   0.7087E-02
  -1  17   3       27.44       25.30        1.75 o   0.1567E+00
  -1  17   2      102.93      112.42        0.98 o   0.1434E-01
  -1  17   1       10.36        8.23        3.18 o   0.5751E-01
  -1  17   0       -6.12        4.11        8.42 <   0.0000E+00
  -1  17  -1       14.37       15.46        4.72 <   0.0000E+00
  -1  17  -2      111.70      113.63        1.25 o   0.1634E-01
  -1  17  -3       31.45       28.89        2.27 o   0.1578E+00
  -1  17  -4      135.85      154.66        0.77 o   0.6208E-02
   1  17   5       33.07       35.96        1.25 o   0.1343E+00
  -1 -17  -6      103.73      117.87        0.77 o   0.9741E-02
   1  17   7       28.17       30.97        1.14 o   0.1342E+00
  -1 -17  -8       31.94       35.76        1.24 o   0.9676E-01
   1  17   9        0.67        0.82        6.53 <   0.0000E+00
  -1 -17 -10       22.59       26.55        1.75 o   0.9945E-01
  -1  17 -11       16.22       18.35        2.38 o   0.1086E+00
   1  17  12       62.65       68.95        1.00 o   0.4571E-01
  -1 -17 -13       20.38       21.05        2.00 o   0.1290E+00
   1  17  14       66.25       73.98        1.04 o   0.4525E-01
   1  17  15       20.60       20.42        2.09 o   0.1124E+00
  -1 -17 -16       36.32       41.07        1.39 o   0.7638E-01
  -1  17 -17       10.50       12.04        3.86 o   0.4924E-01
   1  17  18       23.93       23.25        2.28 o   0.1171E+00
  -1  17 -19        0.43        0.33       21.14 <   0.0000E+00
  -1 -17 -20        4.49        3.54       10.09 <   0.0000E+00
  -1 -17 -21       13.76        4.57        7.28 <   0.0000E+00
   1 -18 -19       -7.71        6.77       13.03 <   0.0000E+00
   1 -18 -18       20.00       21.84        6.00 <   0.0000E+00
   1  18 -17        5.43        0.70        6.28 <   0.0000E+00
   1 -18 -16       29.55       32.46        2.34 o   0.1438E+00
   1 -18 -15        9.34        3.02        7.26 <   0.0000E+00
   1  18 -14       30.06       33.04        2.35 o   0.1325E+00
   1  18 -13       12.57        9.30        5.77 <   0.0000E+00
  -1  18  12       28.91       30.15        2.36 o   0.1468E+00
   1  18 -11        0.85        1.29       12.90 <   0.0000E+00
   1  18 -10        2.96        1.61        5.66 <   0.0000E+00
   1 -18  -9        8.66       10.06        4.05 o   0.7614E-01
  -1  18   8       27.51       28.02        2.56 o   0.1279E+00
   1  18  -7        1.13        1.60       14.84 <   0.0000E+00
  -1  18   6       36.70       41.67        1.53 o   0.8189E-01
  -1  18   5       16.36       16.01        2.66 o   0.8818E-01
  -1  18   4       40.55       43.64        1.45 o   0.1154E+00
  -1  18   3       22.91       26.41        2.10 o   0.1088E+00
   1  18  -2       26.58       25.63        2.02 o   0.1218E+00
   1  18  -1       10.96       11.08        2.87 o   0.1099E+00
  -1  18   0       -6.74        5.18        9.47 <   0.0000E+00
  -1  18  -1       17.94       23.14        4.23 o   0.8525E-01
   1  18   2       20.63       18.28        2.36 o   0.9865E-01
   1  18   3       29.38       31.85        2.48 o   0.1393E+00
  -1  18  -4       40.70       41.26        1.76 o   0.1270E+00
   1  18   5       17.18       16.99        4.04 o   0.8882E-01
   1  18   6       33.11       37.31        1.97 o   0.8918E-01
   1  18   7        9.09        5.92        8.14 <   0.0000E+00
  -1  18  -8       13.77       14.84        2.44 o   0.1256E+00
   1  18   9       17.33       19.37        3.72 o   0.8197E-01
  -1  18 -10        4.30        6.25       14.89 <   0.0000E+00
  -1 -18 -11        4.18        8.29       11.54 <   0.0000E+00
   1  18  12       15.81       15.57        1.79 o   0.1377E+00
  -1  18 -13        1.40        1.24        5.62 <   0.0000E+00
  -1 -18 -14       13.88       15.56        1.99 o   0.1260E+00
  -1  18 -15        3.83        0.98        4.49 <   0.0000E+00
  -1 -18 -16       12.63       14.10        2.17 o   0.1376E+00
  -1 -18 -17       10.55        1.38        5.46 <   0.0000E+00
  -1 -18 -18        9.36        8.76        3.74 o   0.7593E-01
  -1 -18 -19        1.51        2.10       23.66 <   0.0000E+00
  -1 -18 -20       -8.45        4.64       12.60 <   0.0000E+00
   1 -19 -18       21.63       23.46        4.31 o   0.1258E+00
   1 -19 -17       16.82       21.02        6.18 <   0.0000E+00
   1 -19 -16       36.73       39.99        2.19 o   0.8620E-01
  -1  19  15       21.00       19.88        3.06 o   0.1243E+00
   1 -19 -14       39.54       42.83        1.65 o   0.9535E-01
   1  19 -13        9.54        7.97        4.23 <   0.0000E+00
   1 -19 -12       24.97       28.01        2.09 o   0.1523E+00
   1  19 -11        2.38        0.84        6.50 <   0.0000E+00
   1 -19 -10       13.56       10.28        4.43 <   0.0000E+00
   1  19  -9        6.19        7.60        9.23 <   0.0000E+00
  -1  19   8       39.36       44.06        1.72 o   0.1030E+00
   1  19  -7       17.78       19.36        2.74 o   0.9768E-01
   1 -19  -6       46.44       51.98        1.18 o   0.5231E-01
  -1  19   5       23.48       24.83        2.25 o   0.1492E+00
  -1  19   4       41.43       44.07        1.45 o   0.9634E-01
   1  19  -3       18.60       20.87        2.71 o   0.1165E+00
  -1  19   2       26.91       27.58        1.74 o   0.1589E+00
  -1  19   1        5.08        7.70        9.01 <   0.0000E+00
  -1  19   0       -3.07        5.64       20.38 <   0.0000E+00
  -1  19  -1        9.93        8.91        7.08 <   0.0000E+00
   1  19   2       32.54       35.54        2.17 o   0.1586E+00
  -1  19  -3       15.31       19.42        4.42 o   0.9903E-01
  -1  19  -4       44.79       50.96        2.02 o   0.6977E-01
   1  19   5       24.71       25.68        2.91 o   0.1518E+00
  -1  19  -6       59.00       61.09        1.60 o   0.6860E-01
  -1  19  -7       17.55       17.00        3.67 o   0.9402E-01
  -1 -19  -8       40.00       43.67        1.87 o   0.1121E+00
  -1 -19  -9        4.57        4.59        9.86 <   0.0000E+00
  -1 -19 -10        0.22        0.36       13.14 <   0.0000E+00
  -1  19 -11       -3.32        3.43       26.83 <   0.0000E+00
   1  19  12       28.96       31.41        2.08 o   0.1588E+00
   1  19  13       12.67       10.06        4.17 <   0.0000E+00
  -1  19 -14       42.95       46.56        1.63 o   0.9358E-01
  -1 -19 -15       20.26       20.82        3.52 o   0.1261E+00
  -1 -19 -16       40.07       42.54        2.08 o   0.9846E-01
   1 -20 -18       -4.39        4.48       27.31 <   0.0000E+00
   1 -20 -17       13.13       15.12       10.30 <   0.0000E+00
   1 -20 -16        8.31       12.21       13.31 <   0.0000E+00
   1 -20 -15       15.19       18.26        7.18 <   0.0000E+00
   1 -20 -14       20.29       17.03        4.03 o   0.5768E-01
   1  20 -13        6.44       12.32       10.73 <   0.0000E+00
   1  20 -12       10.38        4.41        6.35 <   0.0000E+00
   1  20 -11        4.55        6.23        7.24 <   0.0000E+00
  -1  20  10       -8.06        5.08        7.77 <   0.0000E+00
  -1  20   9        2.26        3.99       15.45 <   0.0000E+00
   1 -20  -8       10.67        7.81        5.79 <   0.0000E+00
  -1  20   7       20.47       20.24        3.40 o   0.8715E-01
  -1  20   6       13.62       17.87        3.78 o   0.7049E-01
  -1  20   5       19.14       21.08        3.27 o   0.1020E+00
   1  20  -4       11.05       10.72        5.46 <   0.0000E+00
  -1  20   3        8.70       12.06        5.85 <   0.0000E+00
   1  20  -2       -4.73        4.16       13.05 <   0.0000E+00
  -1  20   1        0.82        0.75        5.66 <   0.0000E+00
   1  20   0        0.64        1.73      178.43 <   0.0000E+00
   1  20   1       12.11       14.82        6.93 <   0.0000E+00
  -1  20  -2       -8.53        4.74        7.47 <   0.0000E+00
   1  20   3       13.14       15.63        5.54 <   0.0000E+00
   1  20   4       12.92        9.42        4.64 o   0.2459E-01
   1  20   5       10.20       12.12        4.56 o   0.9041E-01
  -1  20  -6       13.17       11.85        3.71 o   0.6925E-01
  -1 -20  -7        6.76        7.69        3.77 o   0.7824E-01
  -1  20  -8        1.73        3.51       18.47 <   0.0000E+00
  -1 -20  -9        0.97        8.63       81.80 <   0.0000E+00
  -1 -20 -10        4.03        2.33        9.16 <   0.0000E+00
  -1 -20 -11       15.02       14.08        5.48 <   0.0000E+00
  -1 -20 -12        5.77        2.17        6.92 <   0.0000E+00
  -1 -20 -13        6.45        6.08        6.59 <   0.0000E+00
  -1  20 -14        9.07        8.36        5.17 <   0.0000E+00
  -1 -20 -15        4.83        3.56        5.42 o   0.4612E-01
  -1 -20 -16        2.94        2.53        9.44 <   0.0000E+00
   1 -21 -16       -4.79        4.00       13.27 <   0.0000E+00
   1 -21 -15       35.95       40.87        2.99 o   0.1134E+00
   1 -21 -14        3.40        1.67       11.68 <   0.0000E+00
   1 -21 -13       36.91       39.44        2.16 o   0.1293E+00
   1 -21 -12        3.86        1.03        6.45 <   0.0000E+00
  -1  21  11       18.19       20.92        2.88 o   0.8856E-01
   1 -21 -10        4.21        1.19        7.87 <   0.0000E+00
   1  21  -9       -2.47        1.56       17.98 <   0.0000E+00
   1 -21  -8       12.36       14.39        5.12 <   0.0000E+00
  -1  21   7       38.28       40.89        1.69 o   0.1056E+00
   1  21  -6       24.82       28.56        2.82 o   0.1241E+00
  -1  21   5       80.33       79.02        1.29 o   0.3454E-01
  -1  21   4       26.28       27.57        3.09 o   0.1553E+00
   1  21  -3       68.21       70.84        1.56 o   0.4127E-01
  -1  21   2       13.91       14.62        4.65 o   0.9502E-01
   1  21  -1       25.26       24.90        2.88 o   0.1406E+00
  -1  21   0       -4.76        1.58       14.18 <   0.0000E+00
   1  21   1       26.93       28.32        2.79 o   0.1108E+00
   1  21   2       15.74       16.85        4.62 o   0.9442E-01
   1  21   3       72.37       72.78        1.58 o   0.4327E-01
   1  21   4       28.83       28.17        2.71 o   0.1588E+00
   1  21   5       77.62       81.71        1.60 o   0.3877E-01
   1  21   6       18.47       20.86        3.51 o   0.1293E+00
  -1  21  -7       41.37       42.89        1.77 o   0.1159E+00
  -1  21  -8        9.04        9.42        6.53 <   0.0000E+00
  -1 -21  -9       11.31        2.07        6.66 <   0.0000E+00
  -1  21 -10       -4.10        2.21       18.58 <   0.0000E+00
  -1  21 -11       24.79       25.18        3.27 o   0.1356E+00
  -1  21 -12       -2.79        3.14       29.44 <   0.0000E+00
  -1 -21 -13       35.92       41.16        3.12 o   0.1004E+00
  -1 -21 -14       -5.10        5.79       21.13 <   0.0000E+00
  -1 -21 -15       41.66       45.54        2.86 o   0.1235E+00
   1 -22 -13       22.09       24.65        6.26 <   0.0000E+00
   1 -22 -12       16.98        6.03        8.44 <   0.0000E+00
   1 -22 -11       18.96       15.17        4.47 o   0.8806E-01
   1 -22 -10        1.45        5.32       40.02 <   0.0000E+00
   1 -22  -9       -0.22        0.73       28.54 <   0.0000E+00
   1  22  -8        4.90        3.99        5.56 <   0.0000E+00
   1 -22  -7       23.37       21.81        3.13 o   0.1144E+00
   1 -22  -6        3.42        1.58        7.03 <   0.0000E+00
   1  22  -5       36.57       37.46        2.54 o   0.1515E+00
   1  22  -4        9.50        8.78        8.51 <   0.0000E+00
  -1  22   3       37.04       35.52        2.56 o   0.1498E+00
   1  22  -2       -0.64        1.77       35.43 <   0.0000E+00
   1  22  -1       12.06       13.70        5.77 <   0.0000E+00
   1  22   0       10.93       10.74        7.36 <   0.0000E+00
   1  22   1        7.66       16.99        9.47 <   0.0000E+00
   1  22   2        4.21        7.74       25.15 <   0.0000E+00
  -1  22  -3       33.19       32.44        2.61 o   0.1538E+00
  -1  22  -4        6.91        4.56        6.61 <   0.0000E+00
   1  22   5       27.65       28.38        2.36 o   0.1526E+00
   1  22   6        7.52        6.31       13.00 <   0.0000E+00
  -1  22  -7       10.87       11.21        4.79 o   0.1045E+00
  -1  22  -8       13.89       13.05        5.58 <   0.0000E+00
  -1  22  -9       15.81        8.66        6.48 <   0.0000E+00
  -1  22 -10        6.59        7.67       12.12 <   0.0000E+00
  -1 -22 -11        3.82       13.14       24.37 <   0.0000E+00
  -1 -22 -12       -4.51        1.51        5.92 <   0.0000E+00
  -1 -22 -13        6.95        7.48        4.93 o   0.1059E+00
  -1 -22 -14       14.51        5.68        9.42 <   0.0000E+00
   1 -23  -9       11.86        9.44       10.62 <   0.0000E+00
   1 -23  -8        6.93        2.29       10.38 <   0.0000E+00
   1 -23  -7       37.05       42.69        2.97 o   0.9629E-01
   1 -23  -6       16.29       14.03        4.54 o   0.7113E-01
   1 -23  -5       55.59       58.49        1.54 o   0.5558E-01
  -1  23   4       33.47       32.09        2.82 o   0.1525E+00
  -1  23   3       49.26       50.77        1.97 o   0.8697E-01
  -1  23   2       33.39       34.76        2.85 o   0.1601E+00
  -1  23   1       20.76       19.40        3.58 o   0.9634E-01
   1  23   0       -5.10        4.13       14.40 <   0.0000E+00
  -1  23  -1       26.02       26.70        3.30 o   0.1224E+00
   1  23   2       26.96       29.58        3.13 o   0.1531E+00
   1  23   3       57.93       56.71        2.04 o   0.8147E-01
   1  23   4       30.62       30.48        2.63 o   0.1599E+00
  -1  23  -5       52.94       56.47        1.93 o   0.5201E-01
   1  23   6       16.74       13.28        5.01 o   0.6838E-01
  -1 -23  -7       36.43       40.77        3.14 o   0.1086E+00
  -1 -23  -8       -5.71        2.89       18.71 <   0.0000E+00
  -1 -23  -9        6.41        3.59        8.22 <   0.0000E+00
  -1 -23 -10        8.34       12.54       11.06 <   0.0000E+00
  -1 -23 -11       30.03       36.75        4.12 o   0.1042E+00
  -1  24   2        7.80        9.68        9.99 <   0.0000E+00
   1  24  -1       -8.56        5.21       13.81 <   0.0000E+00
   1  24   0        2.43        0.57       37.02 <   0.0000E+00
   1  24   1        6.09        2.36       11.86 <   0.0000E+00
   1  24   2        3.43       13.80       40.68 <   0.0000E+00
   1  24   3        7.38        4.90       14.15 <   0.0000E+00
   1  24   4       19.91       17.96        6.53 <   0.0000E+00
   1  24   5        3.22        5.25       20.26 <   0.0000E+00
   1  24   6       11.91       10.73        7.17 <   0.0000E+00
  -2   0  26       23.24       19.58        4.02 o   0.7511E-01
  -2   0  25       -6.67        0.00       19.05 <   0.0000E+00
  -2   0  24       -5.64        9.64       23.77 <   0.0000E+00
  -2   0  23       -7.82        0.00       14.34 <   0.0000E+00
  -2   0  22       32.87       29.22        2.08 o   0.1330E+00
  -2   0  21        4.43        0.00       14.97 <   0.0000E+00
  -2   0  20       51.70       48.76        1.14 o   0.5623E-01
   2   0 -19       11.67        0.00        4.22 <   0.0000E+00
  -2   0  18       67.57       63.97        0.98 o   0.3989E-01
  -2   0  17        5.26        0.00        9.04 <   0.0000E+00
  -2   0  16       29.41       27.49        1.16 o   0.1046E+00
  -2   0  15       -6.28        0.00        7.12 <   0.0000E+00
  -2   0  14       10.45       16.15        5.89 <   0.0000E+00
   2   0 -14       14.62       16.15        4.37 <   0.0000E+00
  -2   0  13        2.27        0.00       17.46 <   0.0000E+00
  -2   0  12      116.27      109.62        0.56 o   0.1681E-01
  -2   0  11       18.84        0.00        2.87 o   0.2407E-02
   2   0 -11       21.08        0.00        2.02 o   0.2244E-02
  -2   0  10      207.55      217.91        0.97 o   0.6500E-02
  -2   0  10      226.42      217.91        0.70 o   0.3762E-02
  -2   0   9       21.19        0.00        2.64 o   0.2375E-02
   2   0  -9       26.71        0.00        1.24 o   0.2079E-02
  -2   0   8      187.76      203.05        0.86 o   0.8074E-02
  -2   0   8      221.71      203.05        0.38 o   0.3522E-02
  -2   0   7       14.05        0.00        2.12 o   0.2462E-02
  -2   0   7       16.77        0.00        1.39 o   0.2348E-02
  -2   0   6      131.04      127.89        0.66 o   0.2445E-01
   2   0  -6      132.60      127.89        0.38 o   0.9183E-02
  -2   0   5        3.22        0.00        7.78 <   0.0000E+00
   2   0  -5        5.50        0.00        4.56 <   0.0000E+00
   2   0  -4       89.56       81.14        0.63 o   0.2400E-03
   2   0  -4       88.29       81.14        0.47 o   0.1447E-01
   2   0  -3       19.18        0.00        1.37 o   0.2403E-02
   2   0  -3       22.04        0.00        1.00 o   0.2219E-02
  -2   0   2      301.22      311.24        1.14 o   0.3092E-02
   2   0  -2      330.78      311.24        1.73 o   0.2176E-02
  -2   0   1       19.54        0.00        0.94 o   0.2398E-02
   2   0   0      288.08      288.52        0.98 o   0.1368E-02
   2   0   1       15.33        0.00        1.84 o   0.2449E-02
  -2   0  -2      298.57      296.54        1.08 o   0.4273E-02
   2   0   3       20.06        0.00        2.01 o   0.2391E-02
  -2   0  -3       22.00        0.00        0.94 o   0.2220E-02
   2   0   4       39.27       40.55        0.51 o   0.1461E+00
   2   0   4       44.02       40.55        0.55 o   0.2040E-01
  -2   0  -5        6.12        0.00        3.06 <   0.0000E+00
  -2   0  -5        8.31        0.00        3.13 <   0.0000E+00
   2   0   6      157.30      162.34        0.57 o   0.1436E-01
   2   0   6      165.35      162.34        0.36 o   0.9138E-02
  -2   0  -7       14.46        0.00        2.24 o   0.2458E-02
  -2   0  -7       15.32        0.00        1.35 o   0.2378E-02
  -2   0  -8      250.10      237.39        0.60 o   0.6170E-02
  -2   0  -8      255.78      237.39        0.46 o   0.3635E-02
   2   0   9       25.32        0.00        0.82 o   0.2123E-02
  -2   0 -10      240.54      227.14        0.58 o   0.6356E-02
   2   0  10      239.02      227.14        0.50 o   0.3729E-02
   2   0  11       24.34        0.00        1.02 o   0.2152E-02
  -2   0 -12      111.01      103.64        1.07 o   0.3417E-01
   2   0  12      110.20      103.64        0.55 o   0.1683E-01
  -2   0 -13       11.44        0.00        2.50 o   0.2446E-02
   2   0  14        7.21        7.43        3.32 o   0.6516E-01
  -2   0 -15        3.83        0.00       10.57 <   0.0000E+00
  -2   0 -16       60.77       58.96        1.12 o   0.9967E-01
  -2   0 -17       12.06        0.00        3.78 o   0.2436E-02
   2   0  18       83.89       80.97        1.27 o   0.4100E-01
  -2   0 -19       11.08        0.00        5.62 <   0.0000E+00
  -2   0 -20       71.63       70.33        1.49 o   0.6341E-01
  -2   0 -21        9.04        0.00        7.25 <   0.0000E+00
   2   0  22       37.68       34.71        2.48 o   0.1466E+00
  -2   0 -23      -10.67        0.00        7.78 <   0.0000E+00
  -2   0 -24        9.82        6.63        7.00 <   0.0000E+00
   2   0  25        3.17        0.00       30.38 <   0.0000E+00
  -2   0 -26       46.79       37.20        2.62 o   0.2470E-01
  -2   1  26       35.71       32.49        3.60 o   0.1283E+00
  -2  -1  25       15.62       15.83        7.11 <   0.0000E+00
  -2   1  24        6.43        4.79       15.37 <   0.0000E+00
  -2   1  23       36.35       32.03        2.04 o   0.1117E+00
  -2   1  22       52.22       46.84        1.17 o   0.1040E+00
   2  -1 -21       22.07       18.01        2.20 o   0.1009E+00
   2  -1 -20       66.32       62.38        0.96 o   0.8090E-01
  -2   1  19       -2.27        3.21       22.05 <   0.0000E+00
  -2   1  18       66.63       63.59        0.90 o   0.8389E-01
  -2  -1  17       11.28        8.72        2.55 o   0.3471E-01
  -2   1  16       43.81       40.22        1.01 o   0.1452E+00
  -2   1  15       14.68       10.45        2.34 o   0.4442E-01
   2  -1 -14        6.46       11.45        5.41 <   0.0000E+00
   2   1 -13       22.12       22.85        1.33 o   0.1180E+00
   2  -1 -12       94.44       93.46        1.14 o   0.4988E-01
  -2  -1  12       98.41       93.46        0.52 o   0.4503E-01
  -2  -1  11       35.78       35.53        1.66 o   0.1377E+00
  -2   1  11       37.18       35.53        0.79 o   0.1225E+00
   2  -1 -10      156.89      157.49        0.98 o   0.1421E-01
   2   1 -10      167.59      157.49        0.41 o   0.1036E-01
   2  -1  -9      119.75      115.11        0.70 o   0.2985E-01
  -2  -1   9      125.89      115.11        0.42 o   0.1239E-01
  -2  -1   8      139.90      128.71        0.46 o   0.1853E-01
  -2   1   8      142.79      128.71        0.31 o   0.8329E-02
  -2  -1   7       90.58       85.63        0.57 o   0.4601E-01
   2   1  -7       93.40       85.63        0.32 o   0.2546E-01
  -2   1   6       57.83       56.86        0.52 o   0.1071E+00
   2  -1  -6       61.90       56.86        0.40 o   0.6218E-01
  -2   1   5      127.59      125.75        0.33 o   0.2250E-01
  -2  -1   5      129.68      125.75        0.40 o   0.1258E-01
   2   1  -4       67.22       67.23        0.29 o   0.9880E-01
   2  -1  -3       90.10       85.51        0.25 o   0.1063E-01
   2   1  -3       95.58       85.51        0.74 o   0.0000E+00
  -2   1   2      169.92      172.50        0.33 o   0.8309E-02
   2   1  -2      177.71      172.50        0.58 o   0.6499E-02
  -2   1   1       90.43       90.11        0.25 o   0.1303E-01
  -2   1   0      178.96      180.26        0.70 o   0.1111E-01
   2   1   1       91.32       91.62        0.27 o   0.2477E-02
   2   1   2      142.04      140.38        0.21 o   0.1762E-01
   2   1   3       64.65       58.11        0.27 o   0.0000E+00
  -2   1  -4       10.20        5.86        1.41 o   0.4092E-01
   2   1   4        5.92        5.86        1.00 o   0.1065E+00
  -2  -1  -5      122.26      121.16        0.24 o   0.2755E-01
   2   1   5      123.14      121.16        0.33 o   0.1344E-01
  -2   1  -6       56.76       54.48        0.33 o   0.9244E-01
   2  -1   6       59.08       54.48        0.38 o   0.6158E-01
   2  -1   7       88.61       85.14        0.34 o   0.5683E-01
   2   1   7       90.66       85.14        0.29 o   0.2590E-01
  -2  -1  -8      128.23      124.43        0.33 o   0.2554E-01
  -2   1  -8      135.18      124.43        0.30 o   0.9769E-02
  -2  -1  -9      118.99      109.34        0.50 o   0.2642E-01
   2  -1   9      118.16      109.34        0.31 o   0.1339E-01
  -2   1 -10      110.91       98.24        0.93 o   0.3032E-01
   2  -1  10      106.05       98.24        0.30 o   0.1071E-01
  -2   1 -11       26.79       27.86        1.84 o   0.1135E+00
  -2  -1 -11       29.02       27.86        0.60 o   0.1266E+00
  -2  -1 -12       17.37       16.75        0.41 o   0.5385E-01
  -2  -1 -13       13.14       12.80        1.00 o   0.1152E+00
  -2   1 -14        2.32        3.15        3.74 <   0.0000E+00
   2   1  15        7.96        6.86        2.89 o   0.4592E-01
   2   1  16       24.37       22.77        1.16 o   0.1524E+00
   2   1  17        9.17       10.19        4.62 <   0.0000E+00
   2   1  18       33.35       32.51        1.01 o   0.9066E-01
   2  -1  19        4.88        1.41        6.20 <   0.0000E+00
   2   1  20       30.64       29.94        1.26 o   0.1012E+00
   2  -1  21       13.57       12.62        3.05 o   0.1001E+00
   2   1  22       24.99       23.25        1.62 o   0.1302E+00
   2   1  23       24.13       22.84        1.75 o   0.1461E+00
  -2   1 -24        3.91        2.49       10.12 <   0.0000E+00
   2   1  25        3.05        5.16        9.40 <   0.0000E+00
  -2   1 -26       11.29        9.08        2.24 o   0.7191E-01
  -2   2  26       14.83       15.02        4.16 o   0.1422E+00
  -2   2  25       12.01        8.42        9.43 <   0.0000E+00
  -2   2  24       10.07        6.43        4.07 o   0.2855E-01
  -2  -2  23       18.25       18.04        2.30 o   0.1441E+00
  -2  -2  22       20.62       19.55        2.11 o   0.1308E+00
  -2  -2  21       25.19       22.78        1.30 o   0.1397E+00
  -2   2  20       51.39       48.54        0.88 o   0.6045E-01
   2  -2 -19       24.92       22.01        1.08 o   0.7799E-01
   2  -2 -18       44.10       42.30        0.84 o   0.5998E-01
  -2   2  17       15.78       15.14        1.23 o   0.1594E+00
   2  -2 -16       18.59       17.36        1.58 o   0.1337E+00
  -2  -2  15        3.30        2.81        4.72 <   0.0000E+00
   2   2 -14       15.41       15.44        1.48 o   0.1125E+00
  -2  -2  13        6.36        4.59        2.79 o   0.2205E-01
  -2  -2  12       89.03       88.90        1.31 o   0.5380E-01
  -2   2  12       95.91       88.90        0.48 o   0.2484E-01
   2  -2 -11       12.75        2.85        3.77 <   0.0000E+00
  -2  -2  11        3.53        2.85        1.29 o   0.4218E-01
  -2   2  10      101.83       96.89        1.17 o   0.3807E-01
  -2  -2  10      100.40       96.89        0.39 o   0.1454E-01
   2  -2  -9       53.42       49.47        0.81 o   0.1154E+00
   2   2  -9       55.63       49.47        0.44 o   0.3597E-01
   2  -2  -8       21.62       20.74        1.27 o   0.5921E-01
  -2  -2   8       21.98       20.74        0.45 o   0.7435E-01
   2  -2  -7       85.03       82.18        0.52 o   0.5646E-01
  -2   2   7       90.48       82.18        0.33 o   0.2516E-01
  -2   2   6       20.08       17.67        0.90 o   0.5391E-01
  -2   2   6       18.90       17.67        1.96 o   0.5437E-01
  -2  -2   5       57.63       56.07        0.38 o   0.1194E+00
   2   2  -5       57.31       56.07        1.04 o   0.7504E-01
  -2   2   4      135.50      132.90        0.28 o   0.1878E-01
   2  -2  -3       21.92       17.99        0.85 o   0.4841E-02
  -2   2   2      151.15      152.51        0.30 o   0.1740E-01
   2  -2  -1       83.35       82.95        0.23 o   0.1187E-01
   2   2   0      113.65      115.61        0.25 o   0.2616E-01
  -2   2  -1       84.89       86.57        0.22 o   0.6409E-01
   2  -2   2      165.29      164.38        0.23 o   0.1360E-01
  -2  -2  -3       30.21       25.73        0.47 o   0.1905E-01
  -2   2  -4       95.68       90.21        0.23 o   0.4127E-01
   2   2   4       93.46       90.21        0.82 o   0.1337E-01
  -2   2  -5       55.18       55.56        0.29 o   0.1047E+00
   2   2   5       55.48       55.56        1.19 o   0.7358E-01
  -2   2  -6        6.93        8.33        1.61 o   0.4729E-02
   2   2   6       10.15        8.33        2.34 o   0.4450E-01
  -2   2  -7       93.86       88.38        0.29 o   0.4968E-01
   2   2   7       93.83       88.38        0.43 o   0.2758E-01
   2   2   8       62.99       62.61        0.42 o   0.1074E+00
  -2   2  -8       63.68       62.61        0.44 o   0.9300E-01
   2  -2   9       80.83       76.94        0.66 o   0.7103E-01
   2   2   9       84.96       76.94        0.34 o   0.3991E-01
   2  -2  10      133.34      132.21        0.57 o   0.2349E-01
   2  -2  10      137.85      132.21        0.34 o   0.1354E-01
   2  -2  11       19.35       21.42        2.47 o   0.5301E-01
   2  -2  11       25.18       21.42        0.98 o   0.4696E-01
  -2   2 -12       99.02       87.36        0.95 o   0.4463E-01
   2  -2  12       93.45       87.36        0.39 o   0.2529E-01
   2  -2  13       10.08        7.79        2.22 o   0.2393E-01
  -2   2 -14       20.04       20.16        1.34 o   0.1145E+00
  -2   2 -15        5.57        7.43        5.97 <   0.0000E+00
   2   2  16       28.10       26.46        1.18 o   0.1398E+00
   2  -2  17       39.58       41.49        1.16 o   0.1469E+00
   2   2  18       79.43       76.93        0.74 o   0.5594E-01
   2  -2  19       52.87       46.72        1.02 o   0.7060E-01
  -2   2 -20       71.43       69.59        0.95 o   0.6369E-01
  -2   2 -21       46.33       41.29        1.35 o   0.1300E+00
   2  -2  22       27.75       27.18        1.96 o   0.1411E+00
  -2   2 -23       30.48       27.68        1.93 o   0.1367E+00
   2  -2  24       11.56        9.93        6.00 <   0.0000E+00
   2   2  25        8.25        4.23        5.07 <   0.0000E+00
   2  -2  26       34.13       29.41        2.74 o   0.1157E+00
   2   3 -28       24.62       21.77        6.29 o   0.9492E-01
   2   3 -27       32.67       32.33        4.67 o   0.1526E+00
  -2  -3  26        8.69        7.10        9.35 <   0.0000E+00
  -2  -3  25       24.43       19.96        2.31 o   0.7007E-01
  -2   3  24        6.84        3.93        4.77 <   0.0000E+00
   2  -3 -23       24.51       22.03        3.01 o   0.7288E-01
   2  -3 -22       16.52       16.04        4.01 o   0.5141E-01
  -2   3  21       62.49       58.22        1.23 o   0.9076E-01
  -2  -3  20       66.36       62.07        0.88 o   0.6572E-01
   2  -3 -19      100.13       93.14        0.75 o   0.3074E-01
  -2   3  18       56.38       51.99        0.84 o   0.6374E-01
   2  -3 -17       72.74       68.74        0.78 o   0.4850E-01
  -2  -3  16        9.97       10.14        3.68 <   0.0000E+00
   2  -3 -15        7.74        7.29        1.27 o   0.1166E+00
  -2  -3  14       38.74       41.29        2.35 o   0.1532E+00
  -2   3  14       42.27       41.29        0.81 o   0.1461E+00
   2  -3 -13       54.59       55.52        0.63 o   0.9233E-01
   2  -3 -12       77.58       75.72        1.18 o   0.6442E-01
  -2  -3  12       80.61       75.72        0.50 o   0.3454E-01
  -2  -3  11      140.30      136.87        0.69 o   0.1912E-01
   2   3 -11      147.50      136.87        0.50 o   0.1012E-01
  -2  -3  10       75.14       70.25        0.75 o   0.7049E-01
   2  -3 -10       76.58       70.25        0.47 o   0.3282E-01
   2  -3  -9      114.56      121.24        0.72 o   0.3238E-01
  -2   3   9      127.15      121.24        0.43 o   0.1486E-01
  -2  -3   8       44.52       47.51        0.65 o   0.9624E-01
   2  -3  -8       46.84       47.51        0.52 o   0.6144E-01
   2  -3  -7       60.01       52.43        0.53 o   0.1155E+00
  -2  -3   7       57.22       52.43        0.42 o   0.7137E-01
   2  -3  -6       20.59       17.83        0.62 o   0.9056E-01
  -2   3   6       20.66       17.83        2.81 o   0.9811E-01
   2  -3  -5       50.07       50.59        0.42 o   0.1456E+00
  -2   3   5       52.81       50.59        1.58 o   0.1176E+00
  -2   3   4       83.49       83.35        0.33 o   0.6592E-01
  -2  -3   3      119.80      115.36        0.28 o   0.2392E-01
  -2   3   2       55.86       54.05        0.33 o   0.6321E-01
   2  -3  -1      138.28      136.19        0.23 o   0.1938E-01
   2   3   0       86.59       88.18        0.30 o   0.4890E-01
   2  -3   1      142.17      137.52        0.25 o   0.2038E-01
  -2  -3  -2       61.44       62.23        0.35 o   0.1070E+00
   2   3   3      119.65      121.16        0.34 o   0.2691E-01
  -2  -3  -4       78.06       73.66        0.31 o   0.3133E-01
  -2  -3  -5       29.79       31.18        0.51 o   0.1402E+00
   2   3   5       30.99       31.18        1.54 o   0.1282E+00
  -2   3  -6        5.79        3.56        2.02 <   0.0000E+00
  -2   3  -6        4.03        3.56        2.12 o   0.8950E-01
   2   3   7       52.16       51.26        0.30 o   0.1185E+00
  -2   3  -8       46.56       50.14        0.45 o   0.5413E-01
   2   3   8       48.81       50.14        0.60 o   0.5528E-01
   2   3   9      107.31      101.37        0.49 o   0.3836E-01
  -2   3  -9      104.51      101.37        0.34 o   0.1637E-01
  -2   3 -10       76.07       74.68        0.43 o   0.4596E-01
  -2   3 -10       81.58       74.68        0.47 o   0.3242E-01
   2  -3  11      130.34      128.59        1.03 o   0.2282E-01
  -2   3 -11      138.49      128.59        0.32 o   0.1023E-01
   2  -3  12       71.46       72.59        1.38 o   0.5588E-01
   2   3  12       76.47       72.59        0.40 o   0.3432E-01
  -2   3 -13       39.96       41.02        0.50 o   0.9644E-01
  -2   3 -14       30.42       29.61        0.68 o   0.1482E+00
  -2   3 -15       29.88       28.17        1.21 o   0.1246E+00
  -2   3 -16        8.94        8.19        2.93 o   0.4929E-01
  -2   3 -17       66.38       63.67        0.66 o   0.5125E-01
   2   3  18       62.43       58.64        0.73 o   0.6805E-01
   2   3  19       66.49       62.77        0.65 o   0.3376E-01
   2   3  20       54.22       50.94        0.78 o   0.6831E-01
   2  -3  21       33.38       30.57        1.16 o   0.8861E-01
  -2   3 -22        5.38        4.84        3.63 o   0.4685E-01
  -2  -3 -23        1.85        1.75        2.97 o   0.6828E-01
  -2   3 -24       12.66        9.38        6.07 <   0.0000E+00
   2  -3  25       33.34       27.15        3.16 o   0.6470E-01
   2  -3  26       20.63       14.00        5.52 o   0.4044E-01
   2   4 -28        4.95        1.31        8.31 <   0.0000E+00
   2   4 -27       22.94       20.84        4.70 o   0.1276E+00
   2   4 -26       21.76       16.98        5.11 o   0.5292E-01
  -2   4  25       12.09        8.79        3.21 o   0.5770E-01
  -2  -4  24       27.78       22.12        2.23 o   0.8419E-01
  -2  -4  23       14.56       14.56        4.35 o   0.6873E-01
   2  -4 -22       10.13        7.15        4.89 <   0.0000E+00
   2  -4 -21       46.29       43.21        1.31 o   0.7690E-01
  -2  -4  20       25.23       16.90        2.96 o   0.5898E-01
  -2  -4  19       79.71       73.34        0.78 o   0.2386E-01
  -2  -4  18       43.85       37.88        1.25 o   0.9338E-01
  -2  -4  17       52.88       49.62        0.82 o   0.5767E-01
   2  -4 -16       30.10       29.60        1.29 o   0.1560E+00
  -2   4  15        4.54       11.21        7.17 <   0.0000E+00
  -2  -4  14        9.05       10.58        2.37 o   0.6904E-01
  -2  -4  13       57.14       60.25        1.60 o   0.1097E+00
  -2  -4  13       63.41       60.25        0.64 o   0.7362E-01
   2   4 -12       16.76       15.43        1.76 o   0.7099E-01
   2  -4 -11      117.19      115.89        1.09 o   0.2997E-01
  -2   4  11      121.15      115.89        0.41 o   0.1338E-01
  -2  -4  10       50.92       46.24        0.62 o   0.7059E-01
   2  -4  -9      136.33      139.48        0.99 o   0.1995E-01
   2  -4  -9      145.17      139.48        0.40 o   0.8526E-02
  -2  -4   8        8.65        2.96        2.01 o   0.2394E-01
  -2   4   8        3.53        2.96        1.86 o   0.5698E-01
   2   4  -7       86.44       81.84        0.31 o   0.5992E-01
   2  -4  -7       88.55       81.84        0.49 o   0.1769E-01
   2  -4  -6       37.21       38.06        0.77 o   0.1356E+00
  -2   4   6       38.37       38.06        0.78 o   0.1134E+00
  -2   4   5        6.18        6.84        2.67 <   0.0000E+00
  -2   4   5        8.01        6.84        1.52 o   0.1408E+00
   2  -4  -4        4.71       11.09        3.32 <   0.0000E+00
   2   4  -4        7.38       11.09        5.48 <   0.0000E+00
  -2   4   3      127.28      123.94        0.25 o   0.2411E-01
  -2   4   2       44.35       43.54        0.39 o   0.1569E+00
   2   4  -1      214.34      212.14        0.37 o   0.7953E-02
  -2   4   0      152.69      150.57        0.30 o   0.1709E-01
   2  -4   1      204.68      188.45        0.32 o   0.9205E-02
   2   4   2        7.94        3.62        2.11 <   0.0000E+00
  -2   4  -3      103.37      100.88        0.31 o   0.3238E-01
  -2  -4  -4        3.83        4.92        4.69 <   0.0000E+00
   2  -4   5       34.89       30.19        0.53 o   0.1520E+00
   2   4   5       34.90       30.19        2.22 o   0.1504E+00
  -2   4  -6       50.14       52.39        0.43 o   0.1469E+00
  -2  -4  -6       51.72       52.39        0.98 o   0.1124E+00
  -2   4  -7      121.58      121.70        0.42 o   0.2544E-01
  -2   4  -7      128.64      121.70        0.48 o   0.1735E-01
   2  -4   8       18.86       17.85        1.13 o   0.4401E-01
  -2   4  -8       19.27       17.85        0.95 o   0.6064E-01
   2  -4   9      161.43      160.59        0.43 o   0.1495E-01
  -2   4  -9      156.66      160.59        0.35 o   0.8656E-02
   2  -4  10       36.71       33.16        0.87 o   0.7262E-01
   2   4  10       35.04       33.16        0.46 o   0.1001E+00
   2  -4  11      120.68      124.61        1.18 o   0.2365E-01
   2   4  11      127.43      124.61        0.33 o   0.1348E-01
  -2   4 -12        1.10        1.09        1.97 o   0.6384E-01
   2  -4  13       47.22       46.88        1.78 o   0.1485E+00
   2   4  13       48.83       46.88        0.54 o   0.7850E-01
   2   4  14       12.28       14.79        2.20 o   0.6775E-01
  -2   4 -15        3.49        8.14        6.42 <   0.0000E+00
  -2  -4 -16       28.48       27.61        1.09 o   0.1589E+00
   2   4  17       72.19       68.69        0.70 o   0.5877E-01
  -2   4 -18       24.59       21.22        1.06 o   0.9858E-01
  -2   4 -19      109.04      100.44        0.62 o   0.2302E-01
  -2   4 -20        2.84        1.99        2.20 o   0.5729E-01
  -2   4 -21       67.91       62.49        0.88 o   0.7044E-01
  -2   4 -22       16.21       10.14        3.65 o   0.4215E-01
   2  -4  23       14.99       12.16        3.45 o   0.6311E-01
  -2  -4 -24       20.48       17.64        2.92 o   0.1060E+00
  -2  -4 -25       22.35       16.57        4.75 o   0.6167E-01
   2  -4  26       10.48        8.33        7.41 <   0.0000E+00
   2   5 -28        3.57        1.29       22.40 <   0.0000E+00
   2   5 -27       30.08       28.89        5.48 o   0.1342E+00
  -2   5  26        7.59       11.76       14.90 <   0.0000E+00
   2  -5 -25        4.53        2.68        3.89 o   0.3106E-01
  -2   5  24       13.09        6.15        4.44 <   0.0000E+00
  -2  -5  23       30.71       28.64        2.31 o   0.1506E+00
   2   5 -22       17.89       11.87        3.70 o   0.3554E-01
   2   5 -21       76.85       72.38        1.12 o   0.6390E-01
  -2  -5  20       28.68       25.05        2.65 o   0.1156E+00
  -2   5  19       80.86       76.72        1.18 o   0.5730E-01
  -2  -5  18       38.95       37.04        1.31 o   0.1455E+00
   2  -5 -17       43.48       40.02        1.21 o   0.1558E+00
   2  -5 -16       18.03       21.24        2.30 o   0.8274E-01
   2  -5 -15        8.96        9.46        1.50 o   0.1169E+00
   2  -5 -14        8.61        2.50        6.22 <   0.0000E+00
   2  -5 -14        1.54        2.50        4.08 <   0.0000E+00
  -2  -5  13       50.43       53.66        1.91 o   0.8867E-01
   2  -5 -13       56.75       53.66        0.68 o   0.1112E+00
   2  -5 -12       61.28       61.51        1.31 o   0.1106E+00
   2   5 -12       64.23       61.51        0.60 o   0.7956E-01
  -2  -5  11      103.05      104.96        0.67 o   0.3776E-01
   2  -5 -11      109.52      104.96        0.50 o   0.3204E-01
  -2  -5  10       74.58       69.87        1.28 o   0.7049E-01
   2  -5 -10       77.92       69.87        0.48 o   0.5184E-01
   2  -5  -9      163.41      158.18        1.04 o   0.1416E-01
  -2   5   9      172.93      158.18        0.54 o   0.8817E-02
   2  -5  -8       27.51       27.62        1.62 o   0.7925E-01
   2  -5  -8       28.07       27.62        1.24 o   0.7315E-01
  -2   5   7       84.85       80.90        0.58 o   0.5743E-01
   2  -5  -7       84.04       80.90        0.55 o   0.3400E-01
  -2   5   6       16.85       15.84        1.32 o   0.7213E-01
   2   5  -6       17.53       15.84        1.30 o   0.1450E+00
   2  -5  -5       13.80        7.04        1.30 o   0.1673E-01
   2   5  -5       10.81        7.04        1.94 o   0.3737E-01
   2  -5  -4       61.20       59.81        0.32 o   0.1633E-01
   2   5  -4       64.60       59.81        1.44 o   0.6653E-02
  -2  -5   3       38.56       38.79        0.43 o   0.2205E-01
   2   5  -2       20.47       17.92        0.66 o   0.9549E-01
  -2   5   1      172.13      166.28        0.33 o   0.1305E-01
  -2   5   0       13.95       13.62        1.26 o   0.2387E-01
  -2   5  -1      132.85      123.58        0.30 o   0.2372E-01
  -2   5  -2        9.60        5.82        1.59 o   0.2817E-01
  -2   5  -3       11.34       10.43        1.14 o   0.4788E-02
  -2   5  -4       47.23       45.78        0.36 o   0.1445E+00
  -2   5  -5       19.38       14.76        1.20 o   0.3562E-01
   2   5   5       20.54       14.76        1.77 o   0.4239E-01
   2  -5   6       26.91       25.43        0.80 o   0.1197E+00
  -2  -5  -6       26.67       25.43        1.24 o   0.1442E+00
   2  -5   7       70.57       68.83        0.61 o   0.7363E-01
  -2  -5  -7       70.51       68.83        0.52 o   0.3752E-01
   2  -5   8        4.59       13.45        6.66 <   0.0000E+00
  -2  -5  -8       12.87       13.45        1.32 o   0.7882E-01
  -2  -5  -9      118.21      115.95        0.62 o   0.2785E-01
  -2  -5  -9      124.75      115.95        0.48 o   0.9510E-02
   2  -5  10       52.02       48.36        0.99 o   0.1422E+00
  -2  -5 -10       53.57       48.36        0.52 o   0.5510E-01
   2  -5  11       43.98       40.06        0.91 o   0.1394E+00
  -2   5 -11       42.55       40.06        0.48 o   0.3436E-01
   2  -5  12       43.78       42.25        0.54 o   0.8411E-01
   2  -5  13       27.37       26.16        0.72 o   0.1188E+00
  -2   5 -14       11.11       16.54        3.13 <   0.0000E+00
   2  -5  15       23.63       26.35        1.51 o   0.1079E+00
   2  -5  16       -9.92        2.03        8.03 <   0.0000E+00
   2  -5  16        1.71        2.03        2.50 o   0.7489E-01
  -2  -5 -17        5.76        5.56        1.26 o   0.1612E+00
  -2   5 -18       24.45       23.00        1.20 o   0.1397E+00
  -2   5 -19       36.31       34.85        0.81 o   0.6597E-01
   2   5  20        6.65        5.27        1.73 o   0.9405E-01
  -2   5 -21       31.63       29.35        0.89 o   0.6310E-01
   2  -5  22        9.13        6.19        4.66 o   0.3389E-01
  -2   5 -23       14.94       14.01        2.79 o   0.1458E+00
   2  -5  24       12.37        5.03        4.74 o   0.1319E-01
   2  -5  25       17.23       11.97        6.97 <   0.0000E+00
   2   6 -27       23.93       20.87        4.28 o   0.1419E+00
   2   6 -26        5.07        3.50        8.14 <   0.0000E+00
   2  -6 -25       17.08       15.82        2.66 o   0.9060E-01
  -2  -6  24        2.90        0.99        8.00 <   0.0000E+00
   2   6 -23       12.08        9.11        4.94 <   0.0000E+00
  -2   6  22       14.86       14.56        2.98 o   0.1161E+00
   2   6 -21       44.46       43.46        1.22 o   0.8131E-01
  -2  -6  20       33.63       31.88        1.49 o   0.1230E+00
   2   6 -19       63.51       60.77        0.96 o   0.3863E-01
  -2  -6  18       20.52       19.42        1.35 o   0.1427E+00
  -2  -6  17       66.44       64.84        0.67 o   0.4217E-01
   2  -6 -16       10.77       10.35        1.53 o   0.1376E+00
  -2  -6  15       56.72       54.87        0.60 o   0.7674E-01
  -2  -6  14        5.63        0.18        7.79 <   0.0000E+00
   2   6 -14        0.35        0.18        4.22 <   0.0000E+00
   2  -6 -13       16.66       18.15        3.29 o   0.6040E-01
  -2   6  13       18.13       18.15        2.08 o   0.6358E-01
  -2  -6  12       23.72       25.23        0.87 o   0.1601E+00
  -2  -6  11      106.18      108.93        1.24 o   0.3536E-01
   2  -6 -11      113.15      108.93        0.56 o   0.1812E-01
   2  -6 -10       77.10       76.83        1.29 o   0.7690E-01
  -2   6  10       82.15       76.83        0.63 o   0.2363E-01
   2  -6  -9      138.26      142.09        1.06 o   0.1760E-01
   2  -6  -9      148.62      142.09        0.54 o   0.8107E-02
   2  -6  -8      125.97      123.07        1.07 o   0.2421E-01
   2   6  -8      131.56      123.07        0.46 o   0.1154E-01
   2  -6  -7      162.37      157.20        0.56 o   0.1432E-01
   2   6  -7      166.58      157.20        0.55 o   0.7331E-02
  -2   6   6       66.36       64.90        0.50 o   0.5249E-01
   2  -6  -6       68.43       64.90        0.73 o   0.3274E-01
   2  -6  -5       75.83       74.47        0.39 o   0.7897E-01
  -2   6   5       82.88       74.47        0.64 o   0.2363E-01
   2  -6  -4       19.90       14.95        1.36 o   0.9070E-01
   2   6  -4       17.89       14.95        1.70 o   0.1453E+00
   2   6  -3      144.86      137.85        0.33 o   0.1766E-01
  -2   6   2       89.77       83.71        0.28 o   0.5693E-01
  -2  -6   1      205.70      194.14        0.30 o   0.8920E-02
  -2   6   0      208.82      190.51        0.32 o   0.8863E-02
  -2   6  -1      208.58      200.36        0.31 o   0.8890E-02
   2  -6   2       76.38       75.23        0.34 o   0.7010E-01
  -2   6  -3       92.03       89.63        0.29 o   0.5337E-01
   2   6   4       23.53       22.87        0.59 o   0.1081E+00
  -2   6  -4       23.88       22.87        3.22 o   0.1192E+00
  -2   6  -5       95.14       97.85        0.33 o   0.3679E-01
  -2  -6  -5      104.12       97.85        0.56 o   0.2578E-01
   2  -6   6       67.04       68.57        0.50 o   0.1006E+00
  -2   6  -6       70.10       68.57        0.61 o   0.4552E-01
   2  -6   7      161.30      155.81        0.54 o   0.1390E-01
  -2  -6  -7      163.49      155.81        0.45 o   0.7349E-02
  -2  -6  -8      126.95      125.52        0.66 o   0.1989E-01
  -2   6  -8      131.99      125.52        0.48 o   0.1146E-01
  -2  -6  -9      161.86      163.42        0.64 o   0.1406E-01
  -2  -6  -9      169.09      163.42        0.49 o   0.8066E-02
   2  -6  10       97.36       99.38        0.70 o   0.4699E-01
  -2  -6 -10      100.71       99.38        0.56 o   0.2761E-01
   2   6  11      100.91      101.25        0.42 o   0.1895E-01
  -2  -6 -12       32.28       34.93        0.91 o   0.1610E+00
   2  -6  13        6.24        6.21        1.94 o   0.5727E-01
  -2  -6 -14        5.42        4.66        8.73 <   0.0000E+00
   2  -6  14       -4.12        4.66       10.27 <   0.0000E+00
   2   6  15       55.91       55.28        0.69 o   0.7844E-01
  -2  -6 -16       27.52       28.12        1.42 o   0.1354E+00
  -2  -6 -17       80.26       76.75        0.72 o   0.4138E-01
   2  -6  18       48.02       45.25        1.06 o   0.1354E+00
  -2  -6 -19       92.70       88.31        0.72 o   0.3620E-01
  -2  -6 -20       45.22       40.77        1.09 o   0.8876E-01
  -2  -6 -21       63.26       60.46        1.21 o   0.6882E-01
   2   6  22       20.22       22.11        3.09 o   0.1123E+00
   2  -6  23        7.37        6.46        6.86 <   0.0000E+00
   2  -6  24        5.29        3.25       16.93 <   0.0000E+00
  -2  -6 -25       29.18       24.76        3.97 o   0.6910E-01
  -2   7  27       32.48       29.74        3.70 o   0.1411E+00
   2   7 -26       15.01       11.70        6.41 <   0.0000E+00
   2   7 -25       18.61       18.19        5.17 <   0.0000E+00
   2  -7 -24       16.69        6.13        4.79 <   0.0000E+00
   2   7 -23        6.31        1.67        5.43 <   0.0000E+00
   2   7 -22       40.12       34.60        1.89 o   0.7857E-01
   2  -7 -21       49.53       46.15        1.55 o   0.1122E+00
  -2  -7  20       51.24       48.81        1.39 o   0.1275E+00
   2  -7 -19       70.62       68.58        1.08 o   0.6335E-01
   2  -7 -18       51.05       49.92        1.16 o   0.1119E+00
   2  -7 -17       48.39       49.27        1.19 o   0.1359E+00
  -2  -7  16       34.89       35.21        0.88 o   0.1270E+00
   2  -7 -15       43.18       42.17        0.99 o   0.1599E+00
   2  -7 -14       32.97       33.50        1.09 o   0.1496E+00
  -2  -7  13        6.47        6.78        1.96 o   0.3878E-01
   2  -7 -12       75.55       76.71        1.31 o   0.6676E-01
  -2  -7  12       78.24       76.71        0.54 o   0.5156E-01
   2   7 -11       85.58       79.61        0.66 o   0.4666E-01
   2  -7 -10      101.75      104.58        1.23 o   0.4158E-01
   2   7 -10      109.66      104.58        0.60 o   0.1952E-01
   2  -7  -9       70.58       73.44        1.25 o   0.8341E-01
   2   7  -9       75.19       73.44        0.64 o   0.5614E-01
   2  -7  -8       93.85       90.47        0.61 o   0.4395E-01
   2   7  -8       95.98       90.47        0.63 o   0.2549E-01
  -2   7   7       -2.73        4.16        3.96 <   0.0000E+00
  -2   7   7        5.10        4.16        1.99 o   0.4126E-01
   2  -7  -6        7.00        4.82        2.09 <   0.0000E+00
   2   7  -6        4.66        4.82        1.38 o   0.1053E-01
  -2   7   5        8.02        5.52        3.80 <   0.0000E+00
   2  -7  -5        5.06        5.52        1.66 o   0.1475E+00
   2  -7  -4      115.83      108.36        0.41 o   0.3159E-01
   2   7  -4      123.89      108.36        0.84 o   0.1587E-01
  -2  -7   3       28.58       20.18        0.71 o   0.4438E-01
  -2  -7   3       23.23       20.18        2.01 o   0.2182E-02
  -2  -7   2       97.22       90.03        0.27 o   0.4755E-01
  -2  -7   1       66.35       63.76        0.33 o   0.6778E-01
  -2  -7   0       14.83       19.40        1.09 o   0.1927E-01
  -2   7  -1       36.47       34.85        0.55 o   0.1316E+00
  -2   7  -2      128.36      125.60        0.32 o   0.2552E-01
  -2  -7  -3       32.05       32.62        0.54 o   0.2905E-01
  -2  -7  -3       38.58       32.62        1.92 o   0.0000E+00
  -2  -7  -4       80.58       72.98        0.32 o   0.7162E-01
  -2   7  -4       81.05       72.98        1.25 o   0.2047E-01
   2   7   5       33.27       37.68        0.49 o   0.1516E+00
  -2   7  -5       34.81       37.68        2.70 o   0.1545E+00
  -2   7  -6       34.12       35.13        0.63 o   0.4376E-01
  -2  -7  -6       33.79       35.13        2.55 o   0.8666E-02
   2  -7   7       20.47       22.49        1.51 o   0.5856E-01
   2   7   7       24.41       22.49        1.50 o   0.5232E-01
   2  -7   8       78.04       75.04        0.66 o   0.5716E-01
  -2   7  -8       78.07       75.04        0.58 o   0.2519E-01
  -2  -7  -9       48.80       50.64        1.19 o   0.1326E+00
  -2   7  -9       50.81       50.64        0.56 o   0.6281E-01
   2  -7  10       89.05       92.35        1.06 o   0.5627E-01
   2   7  10       94.87       92.35        0.49 o   0.2155E-01
  -2  -7 -11       45.94       46.06        1.33 o   0.1217E+00
  -2   7 -11       46.49       46.06        0.65 o   0.4711E-01
  -2  -7 -12       45.39       47.07        1.35 o   0.1314E+00
   2   7  12       48.26       47.07        0.66 o   0.5535E-01
   2   7  13       14.36       15.56        2.42 o   0.4357E-01
  -2   7 -14        9.12        9.02        1.20 o   0.1398E+00
  -2  -7 -15        0.31        0.30        1.05 o   0.1612E+00
  -2   7 -16       44.07       43.43        0.88 o   0.1279E+00
   2  -7  17       26.05       25.97        0.95 o   0.1406E+00
  -2  -7 -18       39.46       38.95        0.99 o   0.1164E+00
  -2  -7 -19       46.12       43.89        0.92 o   0.6788E-01
   2  -7  20       28.53       26.84        1.19 o   0.1313E+00
  -2  -7 -21       21.88       20.30        1.66 o   0.1144E+00
   2   7  22       11.58       11.68        2.29 o   0.1417E+00
   2  -7  23       -1.58        3.24       55.50 <   0.0000E+00
  -2  -7 -24        0.07        0.08       19.37 <   0.0000E+00
   2  -7  25        7.04        4.87        5.02 o   0.4096E-01
  -2   8  26       11.10       10.78        6.11 <   0.0000E+00
  -2   8  25        5.61        4.32        9.93 <   0.0000E+00
   2   8 -24        5.84        0.95       12.48 <   0.0000E+00
  -2  -8  23       -3.08        2.69       19.83 <   0.0000E+00
  -2   8  22       28.12       26.43        1.85 o   0.1562E+00
  -2  -8  21       13.61       12.79        3.85 o   0.5028E-01
   2  -8 -20       42.50       41.44        1.24 o   0.8420E-01
  -2   8  19        8.98        8.74        2.45 o   0.1187E+00
   2  -8 -18       36.93       36.40        1.21 o   0.1134E+00
  -2  -8  17        9.28       10.14        3.42 o   0.7705E-01
  -2  -8  16        4.88        1.48       19.32 <   0.0000E+00
   2  -8 -16        1.56        1.48        2.12 o   0.1113E+00
   2  -8 -15       25.32       26.23        0.96 o   0.1376E+00
  -2  -8  14       55.37       59.02        2.01 o   0.1257E+00
   2  -8 -14       53.51       59.02        0.70 o   0.9600E-01
   2  -8 -13       10.19        9.44        6.53 <   0.0000E+00
   2  -8 -13        9.14        9.44        0.86 o   0.1533E+00
  -2  -8  12       70.32       72.55        0.73 o   0.8120E-01
   2  -8 -12       76.85       72.55        0.63 o   0.2448E-01
   2  -8 -11       31.89       34.25        2.07 o   0.1419E+00
   2  -8 -11       38.94       34.25        1.08 o   0.1196E+00
   2  -8 -10       60.43       51.66        0.93 o   0.5369E-01
  -2   8  10       53.15       51.66        0.79 o   0.4129E-01
  -2  -8   9       32.06       38.70        0.53 o   0.2700E-01
  -2   8   9       36.93       38.70        0.92 o   0.5505E-01
   2  -8  -8       28.56       29.30        0.51 o   0.1313E+00
   2  -8  -8       31.36       29.30        0.81 o   0.1075E+00
  -2   8   7       16.48       17.61        0.72 o   0.2961E-01
   2  -8  -7       16.70       17.61        2.38 o   0.8400E-01
   2   8  -6       33.98       33.86        0.87 o   0.1520E+00
  -2   8   5       30.99       25.61        0.99 o   0.1008E+00
   2   8  -5       28.41       25.61        2.58 o   0.6908E-01
  -2  -8   4      118.94      108.04        0.43 o   0.3046E-01
   2   8  -4      125.67      108.04        0.85 o   0.1191E-01
  -2   8   3       35.37       27.96        0.67 o   0.1563E+00
  -2   8   3       30.38       27.96        2.08 o   0.1141E+00
   2   8  -2       92.68       83.91        0.38 o   0.3674E-01
  -2  -8   2       91.63       83.91        1.01 o   0.1364E-01
   2   8  -1       36.45       34.64        0.64 o   0.7176E-01
   2  -8   0       91.33       83.49        0.38 o   0.3578E-01
   2  -8   1       39.52       40.41        0.52 o   0.1095E+00
  -2  -8  -1       42.76       40.41        1.95 o   0.7794E-01
  -2  -8  -2      136.59      128.52        0.37 o   0.2154E-01
   2   8   3       44.77       44.19        0.49 o   0.1308E+00
  -2   8  -3       47.64       44.19        2.20 o   0.1106E+00
  -2  -8  -4      104.02      101.15        0.44 o   0.4093E-01
  -2  -8  -4      115.55      101.15        0.85 o   0.1341E-01
  -2   8  -5       40.98       39.56        0.52 o   0.9312E-01
  -2   8  -6        7.22        5.08        1.88 <   0.0000E+00
  -2   8  -6        5.65        5.08        1.56 o   0.1371E+00
   2   8   7       20.18       18.01        1.34 o   0.7030E-01
  -2   8  -7       19.83       18.01        1.98 o   0.7964E-01
  -2  -8  -8       57.12       56.67        0.86 o   0.1117E+00
  -2  -8  -8       59.13       56.67        0.64 o   0.1018E+00
   2  -8   9       57.03       59.58        1.33 o   0.8206E-01
   2   8   9       59.12       59.58        0.68 o   0.6555E-01
  -2  -8 -10       93.58       92.72        1.12 o   0.5209E-01
  -2  -8 -10       94.45       92.72        0.61 o   0.3911E-01
  -2   8 -11       27.06       25.31        0.93 o   0.1499E+00
   2  -8  12      105.48      107.25        1.06 o   0.3501E-01
  -2   8 -12      109.78      107.25        0.62 o   0.2432E-01
   2  -8  13       41.70       42.05        1.13 o   0.1597E+00
  -2  -8 -13       43.86       42.05        1.19 o   0.1581E+00
  -2   8 -14       38.34       37.72        0.75 o   0.9641E-01
   2  -8  15       30.50       30.52        2.97 o   0.1200E+00
  -2   8 -15       31.49       30.52        1.30 o   0.1122E+00
  -2  -8 -16       30.88       28.12        1.40 o   0.1155E+00
  -2   8 -17       15.45       16.19        2.45 o   0.8285E-01
  -2  -8 -18       52.82       51.21        0.94 o   0.1021E+00
  -2   8 -19       29.38       28.44        1.81 o   0.1241E+00
   2  -8  20       64.88       61.21        0.99 o   0.7871E-01
   2  -8  21       15.81       14.44        3.76 o   0.5011E-01
   2   8  22       34.01       31.70        2.03 o   0.1545E+00
  -2   8 -23        6.03        2.71       11.11 <   0.0000E+00
  -2  -8 -24       -4.62        0.35        8.56 <   0.0000E+00
  -2   9  26        8.88       12.29       12.10 <   0.0000E+00
  -2   9  25       13.08       11.91        9.48 <   0.0000E+00
  -2  -9  24       14.02        7.26        5.91 <   0.0000E+00
  -2   9  23       -3.73        3.64       13.59 <   0.0000E+00
   2  -9 -22       29.24       30.85        2.50 o   0.1362E+00
  -2  -9  21        2.22        7.36       34.30 <   0.0000E+00
   2   9 -20       60.82       59.47        1.29 o   0.8526E-01
  -2   9  19        3.70        8.44       16.84 <   0.0000E+00
  -2  -9  18       58.67       58.12        1.05 o   0.8449E-01
  -2  -9  17       35.99       36.10        2.94 o   0.1513E+00
   2   9 -17       34.45       36.10        1.58 o   0.1608E+00
   2  -9 -16       29.26       28.11        1.67 o   0.1588E+00
   2   9 -15       23.50       24.04        2.11 o   0.1329E+00
   2   9 -14       24.45       29.56        0.99 o   0.1174E+00
   2  -9 -13       29.83       36.90        0.83 o   0.9024E-01
  -2   9  13       40.26       36.90        1.18 o   0.1377E+00
   2   9 -12      112.57      107.52        0.60 o   0.2273E-01
   2  -9 -11       39.43       36.79        0.98 o   0.1209E+00
  -2   9  11       41.50       36.79        1.64 o   0.1038E+00
  -2  -9  10      140.13      154.16        0.39 o   0.1393E-01
   2  -9 -10      161.28      154.16        0.68 o   0.9317E-02
   2  -9  -9       11.73        7.19        1.08 o   0.1712E-01
   2  -9  -9       18.62        7.19        2.94 o   0.1483E-01
   2  -9  -8      107.36      107.49        0.48 o   0.3290E-01
   2   9  -8      111.47      107.49        0.51 o   0.1623E-01
  -2   9   7       14.59       13.32        2.14 o   0.4115E-01
  -2  -9   7       12.61       13.32        2.39 o   0.8035E-01
   2  -9  -6       35.03       32.93        0.96 o   0.1389E+00
   2   9  -6       35.58       32.93        1.36 o   0.1311E+00
   2  -9  -5       66.21       60.01        0.64 o   0.5696E-01
  -2  -9   5       64.78       60.01        0.89 o   0.3497E-01
   2  -9  -4       71.24       65.17        0.49 o   0.8689E-01
  -2   9   4       67.52       65.17        1.16 o   0.5838E-01
   2   9  -3       66.11       63.49        0.65 o   0.7914E-01
   2   9  -3       72.07       63.49        1.82 o   0.1982E-01
  -2  -9   2      120.31      109.38        0.45 o   0.2253E-01
  -2   9   1       72.48       60.46        0.46 o   0.8810E-01
  -2  -9   0      192.89      173.05        0.37 o   0.1047E-01
  -2   9  -1       76.76       71.27        0.47 o   0.7181E-01
   2   9   1       78.13       71.27        1.47 o   0.3996E-01
  -2   9  -2       73.33       65.98        0.59 o   0.5877E-01
  -2  -9  -2       73.91       65.98        0.71 o   0.1502E-01
  -2   9  -3       46.73       42.95        0.65 o   0.1351E+00
  -2  -9  -3       45.51       42.95        0.89 o   0.6213E-01
  -2   9  -4       57.16       58.21        0.73 o   0.1172E+00
  -2   9  -4       60.09       58.21        0.73 o   0.6057E-01
  -2  -9  -5       50.74       51.74        0.50 o   0.1250E+00
   2   9   5       52.99       51.74        1.51 o   0.6261E-01
  -2  -9  -6        5.80        1.94        4.52 <   0.0000E+00
   2   9   6        2.09        1.94        1.66 o   0.1284E+00
   2   9   7       18.73       15.74        1.71 o   0.5460E-01
  -2   9  -7       16.93       15.74        2.36 o   0.8352E-01
  -2  -9  -8      112.76      112.84        0.52 o   0.3226E-01
  -2  -9  -8      115.49      112.84        0.97 o   0.1628E-01
  -2  -9  -9        9.83        3.83        1.72 o   0.1381E-01
   2  -9  10      130.10      127.55        1.05 o   0.2221E-01
  -2  -9 -10      132.57      127.55        0.65 o   0.9620E-02
   2  -9  11       19.08       23.58        3.36 o   0.8517E-01
  -2   9 -11       26.36       23.58        1.23 o   0.1182E+00
   2   9  12       79.17       76.58        0.62 o   0.2467E-01
  -2  -9 -13       13.41       15.67        4.69 <   0.0000E+00
  -2   9 -13       15.35       15.67        1.61 o   0.1592E+00
   2  -9  14        4.59        5.04        1.78 o   0.1155E+00
   2   9  15       18.14       18.00        1.62 o   0.1368E+00
   2   9  16       23.86       22.78        1.37 o   0.1573E+00
  -2   9 -17       26.16       26.48        1.22 o   0.1544E+00
   2   9  18       46.26       45.29        0.86 o   0.8655E-01
   2   9  19       -1.40        6.71       28.03 <   0.0000E+00
  -2   9 -20       45.74       42.85        1.28 o   0.7143E-01
  -2  -9 -21        0.25        0.20        9.31 <   0.0000E+00
   2   9  22       13.13       13.32        2.61 o   0.1442E+00
   2  -9  23       11.72        4.84        6.65 <   0.0000E+00
  -2  -9 -24        2.19        1.09        7.20 <   0.0000E+00
  -2  10  25       15.89       14.56        5.80 o   0.8866E-01
   2  10 -24       -9.59        7.23       13.96 <   0.0000E+00
   2 -10 -23        3.36        4.66       11.37 <   0.0000E+00
   2 -10 -22       24.09       23.05        2.53 o   0.1502E+00
   2  10 -21       27.82       27.08        2.36 o   0.1488E+00
  -2  10  20       23.54       23.29        1.70 o   0.1550E+00
  -2 -10  19       46.98       44.25        1.37 o   0.1079E+00
   2  10 -18       21.26       21.25        1.46 o   0.1520E+00
  -2  10  17       31.09       31.31        1.24 o   0.1175E+00
   2  10 -16       15.56       14.69        1.95 o   0.1394E+00
   2 -10 -15       12.84       12.73        1.51 o   0.1555E+00
   2 -10 -14       16.44       17.33        3.52 o   0.7620E-01
  -2 -10  13       14.43       21.95        1.06 o   0.6339E-01
   2 -10 -13       15.34       21.95        4.34 <   0.0000E+00
   2 -10 -12       45.90       43.39        0.90 o   0.1534E+00
  -2 -10  12       36.04       43.39        0.65 o   0.2208E-01
  -2 -10  11       46.62       54.39        0.48 o   0.1138E+00
  -2  10  11       49.63       54.39        0.62 o   0.7548E-01
   2 -10 -10       69.34       75.53        0.39 o   0.8208E-01
  -2 -10  10       73.03       75.53        0.59 o   0.3132E-01
  -2  10   9       48.86       51.97        0.69 o   0.9328E-01
   2 -10  -9       52.83       51.97        0.67 o   0.6464E-01
   2 -10  -8      106.96      106.62        0.52 o   0.3417E-01
  -2 -10   8      111.33      106.62        0.53 o   0.1409E-01
   2 -10  -7       53.54       51.71        0.93 o   0.1173E+00
   2  10  -7       57.62       51.71        0.92 o   0.6473E-01
  -2 -10   6       51.33       49.08        0.71 o   0.1375E+00
   2  10  -6       50.63       49.08        1.75 o   0.4298E-01
   2 -10  -5       21.22       19.49        1.30 o   0.5783E-01
   2  10  -5       20.70       19.49        3.28 o   0.5198E-01
  -2 -10   4       33.90       32.39        1.39 o   0.1319E+00
  -2  10   4       31.72       32.39        2.03 o   0.9873E-01
   2  10  -3       19.28       16.52        1.57 o   0.1773E-01
   2  10  -3       18.78       16.52        5.53 o   0.2126E-01
   2  10  -2      123.42      121.21        0.37 o   0.2642E-01
  -2  10   1       58.15       54.00        0.52 o   0.1212E+00
   2  10  -1       56.17       54.00        1.74 o   0.5128E-01
  -2  10   0      146.34      138.01        0.48 o   0.1906E-01
  -2 -10   0      152.82      138.01        0.91 o   0.8601E-02
   2  10   1       75.60       73.30        0.56 o   0.7789E-01
  -2  10  -1       79.28       73.30        0.85 o   0.4871E-01
   2  10   2       96.55       91.05        0.50 o   0.4105E-01
  -2  10  -2       98.37       91.05        0.71 o   0.1619E-01
  -2  10  -3       13.19       11.91        2.02 o   0.1189E-01
   2  10   3       15.15       11.91        1.60 o   0.1867E-01
   2  10   4       30.74       32.39        0.96 o   0.1373E+00
  -2 -10  -4       33.29       32.39        1.09 o   0.1282E+00
  -2  10  -5       36.27       35.17        0.65 o   0.5911E-01
  -2  10  -5       38.91       35.17        1.66 o   0.2139E-01
  -2  10  -6       84.14       82.21        0.55 o   0.5280E-01
  -2 -10  -6       83.09       82.21        1.37 o   0.3801E-01
  -2 -10  -7       49.73       47.74        0.71 o   0.1415E+00
  -2  10  -7       52.01       47.74        1.03 o   0.7913E-01
  -2 -10  -8      133.28      128.78        0.91 o   0.2354E-01
  -2 -10  -8      132.21      128.78        0.60 o   0.1401E-01
  -2 -10  -9       66.47       66.00        0.69 o   0.1012E+00
  -2 -10  -9       69.03       66.00        1.04 o   0.6246E-01
  -2 -10 -10       95.39       90.00        1.23 o   0.4931E-01
  -2 -10 -10       91.63       90.00        0.59 o   0.3094E-01
  -2 -10 -11       53.89       53.91        0.68 o   0.8382E-01
  -2 -10 -12       51.62       51.80        0.91 o   0.9042E-01
  -2 -10 -13       -5.42        3.51       10.47 <   0.0000E+00
  -2  10 -13        3.88        3.51        2.34 o   0.9045E-01
  -2  10 -14        6.77        7.23        2.87 o   0.6932E-01
   2  10  15       45.22       43.39        1.09 o   0.1535E+00
   2 -10  16       31.19       30.74        3.10 o   0.1279E+00
   2  10  16       32.25       30.74        1.41 o   0.1430E+00
  -2  10 -17       53.39       51.50        0.94 o   0.1155E+00
  -2  10 -18       47.22       44.70        1.25 o   0.1265E+00
   2  10  19       45.92       43.44        1.17 o   0.1099E+00
   2  10  20       43.60       42.54        1.76 o   0.1506E+00
  -2  10 -21       23.54       21.63        2.35 o   0.1388E+00
  -2  10 -22       23.13       22.65        3.16 o   0.1469E+00
   2 -10  23       18.41        9.45        4.80 o   0.1938E-01
  -2  10 -24        0.53        0.27        9.28 <   0.0000E+00
  -2  11  24       11.58        1.66        9.83 <   0.0000E+00
  -2 -11  23       18.75       16.64        3.79 o   0.7703E-01
  -2 -11  22       15.36       15.53        4.74 <   0.0000E+00
  -2 -11  21       35.37       32.78        2.33 o   0.1437E+00
  -2  11  20       29.91       28.01        2.52 o   0.1352E+00
   2 -11 -19       28.06       29.88        2.75 o   0.1315E+00
  -2 -11  18       33.04       31.50        2.07 o   0.1595E+00
  -2  11  17       28.68       28.84        2.09 o   0.1348E+00
  -2 -11  16       29.00       28.46        2.00 o   0.1396E+00
  -2 -11  15       35.82       36.47        2.73 o   0.1561E+00
   2  11 -15       37.47       36.47        1.62 o   0.1466E+00
   2 -11 -14        3.84        5.03        5.27 <   0.0000E+00
   2 -11 -13        5.33        9.71       12.68 <   0.0000E+00
   2  11 -13        7.58        9.71        6.63 <   0.0000E+00
  -2  11  12       26.04       25.97        2.39 o   0.1206E+00
  -2 -11  11       47.26       55.83        0.62 o   0.3913E-01
   2 -11 -11       51.41       55.83        0.72 o   0.7125E-01
   2 -11 -10       54.48       56.19        0.59 o   0.1062E+00
   2 -11 -10       54.67       56.19        0.85 o   0.9698E-01
  -2  11   9       93.18       90.52        0.63 o   0.5236E-01
   2 -11  -9       92.10       90.52        0.64 o   0.3665E-01
   2 -11  -8       63.88       61.92        0.94 o   0.1077E+00
   2  11  -8       64.61       61.92        0.74 o   0.7296E-01
  -2 -11   7       90.94       91.35        0.67 o   0.4930E-01
  -2 -11   7       91.87       91.35        0.75 o   0.2526E-01
   2 -11  -6       37.61       37.51        0.99 o   0.1601E+00
   2  11  -6       40.77       37.51        1.91 o   0.1260E+00
   2 -11  -5       20.45       20.05        1.44 o   0.8446E-01
   2  11  -5       22.02       20.05        3.13 o   0.1532E+00
  -2 -11   4       10.34        9.71        4.01 <   0.0000E+00
  -2  11   4       -4.50        9.71       17.79 <   0.0000E+00
  -2 -11   3       32.57       31.99        1.22 o   0.1495E+00
  -2  11   3       29.74       31.99        2.52 o   0.1146E+00
  -2  11   2       59.96       63.75        0.50 o   0.8938E-01
   2  11  -2       69.28       63.75        2.00 o   0.6777E-01
   2  11  -1       92.05       89.50        0.48 o   0.5394E-01
   2  11   0       62.82       62.95        0.63 o   0.1078E+00
   2  11   0       64.80       62.95        1.31 o   0.5126E-01
   2 -11   1       92.53       89.80        0.48 o   0.5157E-01
   2  11   1       95.35       89.80        1.53 o   0.2310E-01
  -2  11  -2       41.01       39.08        0.73 o   0.1299E+00
  -2 -11  -2       41.61       39.08        0.92 o   0.7818E-01
  -2  11  -3       13.98       17.85        1.91 o   0.6015E-01
  -2 -11  -3       17.95       17.85        1.26 o   0.1439E+00
   2  11   4        4.56        4.50        6.79 <   0.0000E+00
  -2  11  -4        6.26        4.50        2.76 o   0.1582E-01
   2  11   5       38.53       38.57        1.11 o   0.1580E+00
  -2 -11  -5       37.85       38.57        0.86 o   0.1482E+00
   2  11   6       33.82       32.45        3.09 o   0.1349E+00
   2  11   6       32.16       32.45        0.78 o   0.1536E+00
   2  11   7       80.57       81.72        0.66 o   0.4672E-01
   2  11   7       81.72       81.72        0.85 o   0.2504E-01
  -2 -11  -8       49.01       47.90        0.81 o   0.1484E+00
  -2 -11  -8       51.54       47.90        1.04 o   0.6796E-01
   2  11   9       61.91       61.84        0.64 o   0.1151E+00
  -2  11  -9       65.62       61.84        1.18 o   0.3461E-01
  -2 -11 -10       22.06       22.78        1.50 o   0.9901E-01
   2  11  10       22.37       22.78        1.18 o   0.1084E+00
   2  11  11       30.25       30.02        0.79 o   0.1074E+00
  -2 -11 -12        3.54       12.42       17.58 <   0.0000E+00
  -2 -11 -12       11.34       12.42        1.87 o   0.1150E+00
   2 -11  13       19.11       11.65        3.03 o   0.2891E-01
   2  11  13       11.78       11.65        3.02 o   0.4255E-01
  -2 -11 -14       13.25       15.80        3.35 o   0.3752E-01
   2 -11  15       34.29       32.23        1.11 o   0.1483E+00
   2  11  16       15.66       14.86        1.58 o   0.1335E+00
  -2  11 -17        6.74        6.84        2.11 o   0.1258E+00
  -2  11 -18       17.78       17.32        1.86 o   0.1556E+00
  -2 -11 -19        2.18        2.13        2.11 o   0.1327E+00
   2  11  20       11.69       11.87        2.75 o   0.1309E+00
  -2 -11 -21        4.89        4.77        2.72 o   0.1423E+00
   2 -11  22        1.84        1.87        6.79 <   0.0000E+00
   2 -11  23        9.90       10.70        5.63 <   0.0000E+00
  -2  11 -24       -7.56        1.11       14.17 <   0.0000E+00
   2  12 -24        7.63        7.67       12.73 <   0.0000E+00
  -2  12  23       15.52       11.48        4.83 o   0.4012E-01
   2  12 -22        9.35        7.25        7.04 <   0.0000E+00
  -2  12  21       35.06       34.91        1.52 o   0.1263E+00
  -2 -12  20       20.36       18.95        2.77 o   0.8202E-01
   2  12 -19       31.49       30.52        1.44 o   0.1109E+00
  -2 -12  18       30.66       29.56        1.72 o   0.1523E+00
  -2 -12  17       30.90       29.96        1.53 o   0.1373E+00
   2  12 -16       28.24       26.21        1.59 o   0.1557E+00
   2 -12 -15       18.57       18.62        2.27 o   0.1283E+00
  -2  12  14        1.94        8.75       34.15 <   0.0000E+00
   2 -12 -13       25.57       25.73        3.07 o   0.1068E+00
   2 -12 -13       24.97       25.73        2.15 o   0.1609E+00
   2 -12 -12       37.91       36.01        1.55 o   0.1432E+00
  -2 -12  11       48.71       53.78        0.65 o   0.1353E+00
   2  12 -11       54.15       53.78        1.05 o   0.4242E-01
  -2 -12  10       55.72       58.89        0.59 o   0.1131E+00
   2 -12 -10       58.86       58.89        1.11 o   0.7342E-01
  -2 -12   9       86.23       84.11        0.49 o   0.5988E-01
   2  12  -9       90.65       84.11        1.81 o   0.2133E-01
  -2  12   8       50.09       50.21        0.89 o   0.1469E+00
  -2 -12   8       50.75       50.21        0.97 o   0.7440E-01
   2 -12  -7       91.56       89.85        0.63 o   0.5388E-01
  -2 -12   7       91.50       89.85        0.86 o   0.2290E-01
  -2 -12   6       13.14       13.43        2.43 o   0.5739E-01
   2 -12  -6       19.08       13.43        4.91 o   0.6128E-01
  -2  12   5       28.46       25.39        1.40 o   0.1045E+00
  -2  12   5       29.55       25.39        1.92 o   0.8581E-01
   2  12  -4       56.50       54.51        0.99 o   0.1136E+00
  -2  12   4       57.80       54.51        2.14 o   0.8776E-01
  -2  12   3       75.78       75.53        1.59 o   0.7976E-01
   2  12  -3       78.26       75.53        1.25 o   0.3944E-01
   2  12  -2       58.84       59.02        0.53 o   0.1143E+00
  -2  12   2       62.67       59.02        1.41 o   0.6354E-01
   2  12  -1      164.78      156.40        0.49 o   0.1468E-01
  -2  12   1      173.90      156.40        1.42 o   0.6471E-02
  -2  12   0       74.42       76.13        0.59 o   0.6228E-01
   2  12   0       80.03       76.13        1.71 o   0.3506E-01
  -2  12  -1      159.34      152.93        0.51 o   0.1581E-01
  -2  12  -1      168.06      152.93        1.44 o   0.6843E-02
   2 -12   2       59.05       57.96        0.57 o   0.1230E+00
  -2  12  -2       63.43       57.96        2.02 o   0.5545E-01
   2  12   3       71.04       73.18        0.63 o   0.6927E-01
  -2 -12  -3       78.11       73.18        0.78 o   0.3746E-01
   2  12   4       36.78       37.23        1.27 o   0.1564E+00
  -2 -12  -4       39.58       37.23        0.73 o   0.9222E-01
   2  12   5       41.60       41.62        1.16 o   0.1612E+00
  -2  12  -5       43.37       41.62        0.75 o   0.1466E+00
   2  12   6        7.43        2.21        7.51 <   0.0000E+00
  -2  12  -6        1.75        2.21        2.67 <   0.0000E+00
   2  12   7      104.72      102.87        1.69 o   0.4008E-01
  -2  12  -7      100.89      102.87        0.51 o   0.2252E-01
  -2 -12  -8       57.58       61.47        0.67 o   0.8691E-01
  -2  12  -8       61.69       61.47        1.10 o   0.7162E-01
   2  12   9      103.13      104.85        0.52 o   0.3634E-01
  -2  12  -9      106.24      104.85        1.12 o   0.2232E-01
   2  12  10       55.97       57.03        0.72 o   0.1321E+00
  -2 -12 -10       54.90       57.03        1.13 o   0.7512E-01
  -2 -12 -11       91.21       92.64        0.71 o   0.5296E-01
  -2 -12 -11       96.21       92.64        0.89 o   0.3637E-01
  -2 -12 -12       27.42       26.74        1.62 o   0.1142E+00
  -2 -12 -12       27.02       26.74        1.35 o   0.1572E+00
   2 -12  13       34.23       33.95        1.36 o   0.1605E+00
  -2 -12 -14        8.17        0.57        7.75 <   0.0000E+00
   2 -12  14        0.44        0.57        9.07 <   0.0000E+00
   2  12  15       27.33       26.12        1.61 o   0.1224E+00
  -2 -12 -16       32.08       30.82        1.51 o   0.1612E+00
  -2 -12 -17       49.53       46.04        1.26 o   0.1244E+00
  -2 -12 -18       38.87       38.42        1.32 o   0.1515E+00
  -2  12 -19       58.91       56.27        1.50 o   0.1036E+00
   2  12  20       26.88       23.14        2.53 o   0.6058E-01
  -2  12 -21       50.42       49.19        1.79 o   0.1170E+00
  -2 -12 -22       -4.69        4.88       12.83 <   0.0000E+00
  -2 -12 -23       19.05       11.47        5.00 o   0.3148E-01
  -2  12 -24       20.25       12.72        8.79 <   0.0000E+00
   2  13 -23        7.69       11.13       22.61 <   0.0000E+00
   2 -13 -22        0.49        0.91       45.43 <   0.0000E+00
  -2 -13  21       49.51       44.70        1.81 o   0.1003E+00
  -2  13  20       17.31       16.71        3.81 o   0.7210E-01
   2  13 -19       67.09       66.31        1.25 o   0.7874E-01
   2  13 -18       32.21       30.12        1.92 o   0.1343E+00
  -2  13  17       55.73       52.71        1.29 o   0.7920E-01
   2 -13 -16        4.62        3.38        5.16 <   0.0000E+00
  -2  13  15        0.53        0.57        4.91 <   0.0000E+00
   2 -13 -14       23.52       25.02        2.00 o   0.1145E+00
   2  13 -13       59.61       57.69        1.18 o   0.8372E-01
  -2  13  12       25.68       25.70        5.27 o   0.1173E+00
   2  13 -12       25.77       25.70        2.15 o   0.1348E+00
  -2  13  11      109.97      107.03        1.75 o   0.3636E-01
   2  13 -11      106.84      107.03        0.94 o   0.2209E-01
   2 -13 -10       28.27       29.40        1.09 o   0.1174E+00
   2  13 -10       34.63       29.40        3.24 o   0.4163E-01
   2 -13  -9      117.60      114.47        0.62 o   0.3113E-01
   2 -13  -9      126.41      114.47        1.18 o   0.1363E-01
   2 -13  -8       19.45       15.82        1.88 o   0.5137E-01
  -2 -13   8       18.34       15.82        2.12 o   0.8875E-01
  -2 -13   7       40.37       35.40        0.94 o   0.1265E+00
  -2 -13   7       38.42       35.40        1.14 o   0.7988E-01
  -2 -13   6       48.72       48.86        1.05 o   0.1504E+00
   2  13  -6       49.29       48.86        2.39 o   0.8691E-01
  -2  13   5       36.72       38.78        2.79 o   0.1522E+00
   2  13  -5       39.82       38.78        1.94 o   0.1390E+00
  -2  13   4       19.40       21.89        4.97 <   0.0000E+00
  -2  13   4       24.00       21.89        2.61 o   0.1371E+00
   2  13  -3       90.18       84.86        0.91 o   0.5632E-01
   2  13  -2       24.60       22.97        0.73 o   0.1036E+00
  -2  13   1      108.49      106.21        0.53 o   0.3658E-01
  -2  13   1      113.86      106.21        1.65 o   0.1827E-01
  -2  13   0       34.20       34.64        0.86 o   0.1538E+00
  -2  13   0       39.21       34.64        2.94 o   0.1213E+00
   2  13   1       97.75       96.55        0.60 o   0.4063E-01
   2  13   1      107.92       96.55        1.15 o   0.1619E-01
   2  13   2       12.12        7.62        2.05 o   0.1739E-01
  -2  13  -2        8.48        7.62        5.57 o   0.1017E+00
  -2  13  -3       92.44       89.88        0.61 o   0.5257E-01
   2  13   3       96.40       89.88        0.93 o   0.2556E-01
  -2  13  -4       30.23       31.45        1.88 o   0.1419E+00
   2  13   4       29.47       31.45        1.79 o   0.1531E+00
  -2  13  -5       38.20       37.39        1.46 o   0.1592E+00
  -2 -13  -5       39.62       37.39        1.30 o   0.1325E+00
   2  13   6       57.16       57.11        2.10 o   0.1289E+00
   2  13   6       54.27       57.11        0.56 o   0.8496E-01
   2  13   7       58.04       52.10        2.37 o   0.6065E-01
  -2 -13  -7       52.22       52.10        0.54 o   0.1146E+00
   2  13   8       15.34       16.70        1.06 o   0.5678E-01
  -2 -13  -8       17.95       16.70        2.90 o   0.9307E-01
   2  13   9       96.45      102.51        0.50 o   0.3458E-01
  -2 -13  -9      107.14      102.51        1.11 o   0.1686E-01
  -2 -13 -10       35.51       36.88        1.81 o   0.1569E+00
   2 -13  10       41.98       36.88        1.45 o   0.7153E-01
  -2 -13 -11       87.32       87.62        1.13 o   0.5602E-01
  -2  13 -11       89.72       87.62        0.87 o   0.2229E-01
  -2 -13 -12       26.51       28.36        2.72 o   0.8770E-01
   2  13  12       28.19       28.36        1.67 o   0.1249E+00
  -2 -13 -13       42.98       45.13        1.91 o   0.1478E+00
   2  13  13       46.21       45.13        1.06 o   0.8691E-01
  -2 -13 -14       31.82       31.39        2.42 o   0.1433E+00
  -2 -13 -14       32.25       31.39        1.59 o   0.1503E+00
  -2  13 -15       15.63       18.04        4.34 <   0.0000E+00
  -2 -13 -16       10.50        9.26        6.18 <   0.0000E+00
  -2 -13 -17       53.19       53.21        1.07 o   0.8009E-01
  -2 -13 -18       29.96       28.40        1.65 o   0.1414E+00
   2 -13  19       41.99       39.73        1.36 o   0.7134E-01
   2  13  20       12.60       11.51        3.67 o   0.6993E-01
   2 -13  21       16.43       15.66        2.09 o   0.1399E+00
  -2 -13 -22       16.64        3.84        6.03 <   0.0000E+00
  -2 -13 -23        2.81        2.75       12.06 <   0.0000E+00
  -2  13 -24       -4.38        3.59       22.54 <   0.0000E+00
   2 -14 -22       -0.97        0.19        8.88 <   0.0000E+00
   2  14 -21       29.47       27.33        1.94 o   0.1574E+00
  -2  14  20       13.46       10.27        3.04 o   0.6646E-01
   2 -14 -19       43.60       39.43        1.47 o   0.6584E-01
   2  14 -18       26.53       23.33        2.42 o   0.9536E-01
  -2 -14  17       21.69       22.34        1.82 o   0.1604E+00
  -2  14  16       18.13       15.05        4.64 o   0.5654E-01
   2 -14 -15       23.14       24.00        3.54 o   0.9658E-01
   2  14 -15       22.70       24.00        5.35 o   0.9769E-01
   2 -14 -14       11.47        8.35        6.74 <   0.0000E+00
   2  14 -14        9.30        8.35       10.76 <   0.0000E+00
   2 -14 -13       30.22       32.15        2.41 o   0.1232E+00
   2 -14 -13       32.29       32.15        2.59 o   0.1508E+00
  -2  14  12       12.67       13.23        4.73 <   0.0000E+00
   2  14 -12       12.68       13.23        5.45 <   0.0000E+00
   2 -14 -11       34.96       35.50        2.03 o   0.1553E+00
   2 -14 -11       35.66       35.50        2.18 o   0.1396E+00
   2 -14 -10        9.78        6.83        6.14 <   0.0000E+00
   2 -14 -10        5.86        6.83       13.27 <   0.0000E+00
   2 -14  -9       44.13       42.41        1.52 o   0.1499E+00
   2 -14  -9       46.92       42.41        1.81 o   0.6955E-01
  -2  14   8        8.88       11.11        9.57 <   0.0000E+00
   2  14  -8       13.83       11.11        7.46 <   0.0000E+00
  -2  14   7       -5.17        2.43        8.98 <   0.0000E+00
   2 -14  -7        2.66        2.43        3.26 o   0.1049E+00
  -2  14   6       -2.57        9.40       30.23 <   0.0000E+00
   2  14  -6       11.39        9.40        6.91 <   0.0000E+00
  -2  14   5       24.91       23.32        4.21 o   0.1014E+00
   2  14  -5       22.50       23.32        3.83 o   0.1280E+00
  -2  14   4       23.95       24.15        3.63 o   0.1011E+00
  -2  14   4       26.33       24.15        3.72 o   0.9847E-01
  -2  14   3        9.83        5.08        9.59 <   0.0000E+00
  -2  14   3       -6.34        5.08        8.70 <   0.0000E+00
  -2  14   2       21.79       22.35        0.86 o   0.9612E-01
   2  14  -2       24.27       22.35        3.13 o   0.1250E+00
  -2  14   1       21.12       19.43        1.21 o   0.4803E-01
  -2  14   1       23.27       19.43        3.32 o   0.5831E-01
  -2  14   0       -4.22        2.05        6.32 <   0.0000E+00
  -2  14   0        8.23        2.05        8.21 <   0.0000E+00
  -2  14  -1       15.12       12.53        1.86 o   0.3275E-01
   2  14   1       16.83       12.53        3.31 o   0.4493E-01
  -2  14  -2       15.55       14.70        1.77 o   0.5398E-01
  -2 -14  -2       16.29       14.70        1.96 o   0.1208E+00
  -2  14  -3        7.39        6.64        3.62 <   0.0000E+00
   2  14   3       10.46        6.64        4.50 <   0.0000E+00
  -2  14  -4       10.59        3.70        5.19 <   0.0000E+00
  -2  14  -4        4.21        3.70        2.27 o   0.8640E-01
   2  14   5       17.48       18.12        4.77 <   0.0000E+00
  -2 -14  -5       17.43       18.12        2.76 o   0.1242E+00
  -2 -14  -6        9.04        6.90        4.54 <   0.0000E+00
   2  14   7       30.84       28.38        4.05 o   0.1142E+00
   2  14   7       26.69       28.38        2.66 o   0.1235E+00
   2  14   8        7.02        2.61       13.02 <   0.0000E+00
  -2 -14  -8        3.05        2.61        5.49 <   0.0000E+00
   2  14   9       51.72       51.84        1.57 o   0.1438E+00
  -2 -14  -9       53.89       51.84        1.59 o   0.9759E-01
   2  14  10       12.09        6.54        3.54 <   0.0000E+00
  -2  14 -10        7.73        6.54        7.98 <   0.0000E+00
   2  14  11       40.34       39.46        2.75 o   0.1615E+00
   2 -14  11       41.15       39.46        1.24 o   0.1385E+00
   2  14  12       14.93       13.60        6.30 <   0.0000E+00
  -2  14 -12       12.28       13.60        3.46 o   0.7168E-01
   2  14  13       30.70       29.93        1.37 o   0.1569E+00
  -2 -14 -14        8.65        5.45        4.15 <   0.0000E+00
  -2 -14 -15        9.06        1.10        7.36 <   0.0000E+00
  -2  14 -15        1.15        1.10        3.90 o   0.8667E-01
  -2  14 -16        7.64        8.69        5.18 <   0.0000E+00
  -2  14 -17       41.14       40.07        1.46 o   0.1523E+00
  -2 -14 -18       24.08       22.10        2.09 o   0.1120E+00
  -2 -14 -19       56.76       53.02        1.42 o   0.8366E-01
   2 -14  20       20.18       16.88        4.11 o   0.7541E-01
  -2 -14 -21       36.38       34.34        2.18 o   0.1568E+00
  -2 -14 -22       20.04        3.10        7.00 <   0.0000E+00
  -2  14 -23       11.97       11.67       13.03 <   0.0000E+00
   2 -15 -21       19.40       22.41        5.98 <   0.0000E+00
   2 -15 -20       43.99       37.06        2.02 o   0.7700E-01
  -2 -15  19       37.39       33.95        1.93 o   0.1304E+00
   2 -15 -18       45.18       44.96        1.60 o   0.1439E+00
   2 -15 -17       34.59       33.82        2.09 o   0.1506E+00
  -2  15  16       18.72       18.64        4.00 o   0.1061E+00
  -2  15  15       13.65       11.15        5.12 <   0.0000E+00
  -2  15  14       15.52       12.09        9.08 <   0.0000E+00
   2  15 -14        6.77       12.09       11.17 <   0.0000E+00
  -2  15  13        9.86       10.49        9.77 <   0.0000E+00
   2 -15 -13       -3.47       10.49       28.24 <   0.0000E+00
  -2  15  12       52.53       50.22        2.94 o   0.1418E+00
   2  15 -12       50.16       50.22        2.01 o   0.1124E+00
  -2  15  11       44.51       41.86        2.99 o   0.1528E+00
   2  15 -11       43.50       41.86        2.14 o   0.1418E+00
  -2  15  10       64.81       67.11        1.38 o   0.9785E-01
   2  15 -10       72.58       67.11        2.53 o   0.5795E-01
  -2  15   9       48.71       49.76        1.61 o   0.1499E+00
   2  15  -9       51.62       49.76        3.06 o   0.1014E+00
  -2  15   8       24.49       23.96        2.70 o   0.9134E-01
   2  15  -8       22.56       23.96        4.66 o   0.1583E+00
  -2  15   7       25.34       24.73        2.55 o   0.9552E-01
   2  15  -7       21.76       24.73        5.33 o   0.1378E+00
  -2  15   6       19.44       24.34        3.13 o   0.9008E-01
   2  15  -6       19.13       24.34        7.07 <   0.0000E+00
  -2  15   5       10.38        6.11       10.11 <   0.0000E+00
   2  15  -5      -13.68        6.11        7.18 <   0.0000E+00
  -2  15   4       27.44       30.01        3.08 o   0.1291E+00
   2  15  -4       30.54       30.01        2.56 o   0.1596E+00
  -2  15   3       18.85       23.08        5.21 <   0.0000E+00
   2  15  -3       23.72       23.08        4.08 o   0.8508E-01
  -2  15   2       21.65       24.79        0.82 o   0.1017E+00
  -2  15   2       25.76       24.79        4.12 o   0.1163E+00
  -2  15   1       19.41       16.62        1.32 o   0.5392E-01
  -2  15   1       20.18       16.62        5.24 o   0.5416E-01
  -2  15   0       13.06       11.47        2.03 o   0.2189E-01
   2  15   0       14.28       11.47        6.72 <   0.0000E+00
  -2  15  -1        9.45        3.88        2.97 <   0.0000E+00
  -2  15  -1        5.14        3.88        2.58 o   0.4664E-01
  -2  15  -2       11.46        7.38        3.63 <   0.0000E+00
  -2  15  -2        7.90        7.38        2.24 o   0.1065E+00
  -2  15  -3        3.53        3.43       17.74 <   0.0000E+00
   2  15   3        3.65        3.43        2.65 o   0.7497E-01
  -2  15  -4       32.71       31.02        2.06 o   0.1474E+00
  -2  15  -4       31.22       31.02        1.62 o   0.1580E+00
  -2 -15  -5       -4.25        2.88        7.12 <   0.0000E+00
   2  15   6       12.58       16.28        3.12 o   0.1008E+00
  -2  15  -7       30.49       29.05        1.95 o   0.1519E+00
   2  15   8       30.48       33.16        2.05 o   0.1419E+00
  -2 -15  -8       32.12       33.16        2.32 o   0.1610E+00
   2  15   9       44.40       44.08        3.07 o   0.1579E+00
  -2 -15  -9       46.79       44.08        1.33 o   0.9661E-01
   2  15  10       46.93       45.89        2.63 o   0.1541E+00
  -2 -15 -10       46.39       45.89        1.21 o   0.7475E-01
   2  15  11       31.93       29.45        2.04 o   0.1205E+00
  -2 -15 -11       31.12       29.45        1.49 o   0.1389E+00
   2  15  12       31.80       31.65        3.50 o   0.1461E+00
  -2 -15 -12       30.87       31.65        1.58 o   0.1100E+00
   2  15  13        3.13        4.32       31.22 <   0.0000E+00
  -2  15 -13       -2.69        4.32       11.66 <   0.0000E+00
   2  15  14        9.42       13.73        5.32 <   0.0000E+00
  -2  15 -15        2.00       10.56       27.16 <   0.0000E+00
  -2 -15 -16       12.44       14.57        3.73 o   0.8997E-01
   2  15  17       27.22       25.32        1.84 o   0.1317E+00
   2 -15  18       27.28       26.89        2.06 o   0.1459E+00
  -2 -15 -19       21.22       21.53        2.31 o   0.1599E+00
  -2  15 -20       16.91       15.84        2.50 o   0.1425E+00
  -2 -15 -21        9.36       10.24        6.06 <   0.0000E+00
  -2 -15 -22        2.68        1.27        8.36 <   0.0000E+00
   2 -16 -21       15.65       14.88        5.75 o   0.9025E-01
   2 -16 -20       30.89       29.27        2.93 o   0.1540E+00
   2 -16 -19       13.79       11.40        3.31 o   0.7735E-01
  -2 -16  18       36.47       38.05        1.62 o   0.9975E-01
   2  16 -17        8.12        7.67        3.65 o   0.7968E-01
   2  16 -16       25.81       24.41        2.27 o   0.1396E+00
  -2  16  15       -9.80        7.13       14.73 <   0.0000E+00
   2 -16 -15        3.68        7.13       20.09 <   0.0000E+00
  -2  16  14       -7.58        0.21       13.15 <   0.0000E+00
   2  16 -14       -0.27        0.21       14.58 <   0.0000E+00
  -2  16  13        9.10        5.44       14.75 <   0.0000E+00
   2  16 -13       -2.93        5.44       33.68 <   0.0000E+00
   2 -16 -12       37.18       38.92        2.07 o   0.1596E+00
   2  16 -12       39.49       38.92        3.69 o   0.1311E+00
  -2  16  11       11.24        2.04        8.47 <   0.0000E+00
   2 -16 -11        3.32        2.04       12.36 <   0.0000E+00
  -2  16  10       86.31       83.21        2.06 o   0.6168E-01
   2 -16 -10       86.36       83.21        1.39 o   0.2506E-01
  -2  16   9       30.26       29.05        4.10 o   0.1413E+00
   2  16  -9       30.41       29.05        2.46 o   0.1404E+00
  -2  16   8       88.00       84.94        1.99 o   0.5813E-01
   2  16  -8       90.76       84.94        1.36 o   0.2191E-01
  -2  16   7       32.65       33.02        3.28 o   0.1324E+00
   2 -16  -7       38.34       33.02        2.18 o   0.3588E-01
  -2  16   6       47.19       43.44        2.21 o   0.1434E+00
   2 -16  -6       47.74       43.44        1.86 o   0.8474E-01
  -2  16   5       -0.92       11.91      217.31 <   0.0000E+00
   2  16  -5        8.34       11.91        9.64 <   0.0000E+00
  -2  16   4       16.43       14.97        4.67 <   0.0000E+00
  -2  16   4       12.00       14.97        6.32 <   0.0000E+00
  -2  16   3       12.67        2.85        7.05 <   0.0000E+00
  -2  16   3        8.32        2.85        8.38 <   0.0000E+00
  -2  16   2       85.80       84.43        1.24 o   0.5892E-01
   2  16  -2       95.39       84.43        2.00 o   0.2156E-01
  -2  16   1       32.08       32.90        2.56 o   0.1306E+00
  -2  16   1       34.72       32.90        2.52 o   0.1537E+00
  -2  16   0      121.90      123.97        1.43 o   0.2566E-01
  -2  16   0      131.14      123.97        0.75 o   0.1224E-01
  -2  16  -1       29.63       28.86        2.79 o   0.1366E+00
  -2 -16  -1       29.12       28.86        1.49 o   0.1451E+00
  -2  16  -2       93.14       87.53        1.44 o   0.5264E-01
  -2  16  -2       93.69       87.53        0.87 o   0.2669E-01
  -2  16  -3        3.28        3.90       20.65 <   0.0000E+00
  -2 -16  -3       12.83        3.90        4.02 <   0.0000E+00
   2  16   4       17.48       17.26        2.96 o   0.9160E-01
  -2  16  -5       12.22       12.37        4.06 o   0.5012E-01
  -2  16  -6       53.85       51.51        1.26 o   0.9766E-01
   2  16   7       44.22       41.55        1.52 o   0.1075E+00
  -2 -16  -8      101.88      103.60        1.62 o   0.3879E-01
  -2  16  -8      105.43      103.60        1.18 o   0.2281E-01
  -2 -16  -9       40.69       38.43        1.69 o   0.1395E+00
  -2 -16 -10      100.64       99.02        1.02 o   0.2478E-01
   2  16  11       12.53        4.88        7.63 <   0.0000E+00
  -2  16 -11       11.63        4.88        6.13 <   0.0000E+00
   2  16  12       42.21       42.53        3.04 o   0.1600E+00
  -2 -16 -12       41.84       42.53        1.62 o   0.1321E+00
   2  16  13       13.85        3.05        7.68 <   0.0000E+00
  -2 -16 -13       -1.98        3.05       20.87 <   0.0000E+00
   2  16  14       -7.78        7.25       12.99 <   0.0000E+00
  -2 -16 -14       -6.02        7.25       13.27 <   0.0000E+00
  -2 -16 -15        8.75        9.27        7.24 <   0.0000E+00
  -2 -16 -16       40.97       38.85        1.97 o   0.1394E+00
  -2 -16 -17       26.91       22.91        2.56 o   0.7560E-01
  -2  16 -18       52.00       52.21        1.70 o   0.1042E+00
  -2 -16 -19       20.37       19.22        4.15 o   0.8930E-01
  -2  16 -20       37.36       34.02        2.79 o   0.1391E+00
  -2 -16 -21       16.22       18.25        6.13 <   0.0000E+00
   2 -17 -20       34.93       31.87        4.50 o   0.1342E+00
   2 -17 -19        9.17       10.34       15.39 <   0.0000E+00
   2  17 -18       35.59       33.07        2.22 o   0.1570E+00
   2 -17 -17       17.28       10.75        4.89 <   0.0000E+00
  -2  17  16       22.83       20.76        6.60 <   0.0000E+00
   2  17 -16       20.63       20.76        4.85 o   0.1138E+00
  -2  17  15       -6.67        1.86       16.77 <   0.0000E+00
   2  17 -15       -5.85        1.86       10.78 <   0.0000E+00
  -2  17  14      -10.00        0.70       14.14 <   0.0000E+00
   2 -17 -14       -1.34        0.70        8.34 <   0.0000E+00
  -2  17  13        8.45       10.42       11.82 <   0.0000E+00
   2  17 -13        7.81       10.42        9.83 <   0.0000E+00
  -2  17  12       39.45       42.86        3.34 o   0.1553E+00
   2  17 -12       48.49       42.86        2.54 o   0.8411E-01
  -2  17  11       25.54       20.36        5.31 o   0.7720E-01
   2 -17 -11       23.19       20.36        3.78 o   0.1317E+00
  -2  17  10       77.10       76.47        2.33 o   0.6550E-01
   2 -17 -10       81.00       76.47        1.71 o   0.5649E-01
   2 -17  -9       14.73       14.10        4.87 <   0.0000E+00
   2  17  -9       11.15       14.10       10.89 <   0.0000E+00
  -2  17   8       62.39       63.84        2.45 o   0.1003E+00
   2  17  -8       66.39       63.84        1.68 o   0.6262E-01
  -2  17   7       12.48        1.11        8.99 <   0.0000E+00
   2  17  -7        0.73        1.11       15.07 <   0.0000E+00
  -2  17   6       28.75       28.03        3.08 o   0.1110E+00
   2 -17  -6       31.62       28.03        2.42 o   0.7155E-01
  -2  17   5        9.78        0.63       11.12 <   0.0000E+00
  -2  17   5        0.70        0.63       10.58 <   0.0000E+00
  -2  17   4       27.75       28.99        3.17 o   0.1212E+00
   2  17  -4       30.71       28.99        3.51 o   0.1288E+00
  -2  17   3       -6.26        7.63       13.47 <   0.0000E+00
   2  17  -3        6.32        7.63        8.52 <   0.0000E+00
  -2  17   2       71.71       73.53        1.79 o   0.7921E-01
   2  17  -2       79.72       73.53        1.62 o   0.4288E-01
  -2  17   1       21.60       18.35        2.87 o   0.6637E-01
   2  17  -1       18.46       18.35        5.72 o   0.1310E+00
  -2  17   0       79.83       77.44        1.71 o   0.7169E-01
  -2  17   0       84.79       77.44        1.50 o   0.3141E-01
  -2  17  -1       27.08       24.23        3.33 o   0.9227E-01
   2  17   1       24.26       24.23        3.87 o   0.1333E+00
  -2  17  -2       60.28       60.55        1.81 o   0.1167E+00
   2  17   2       63.72       60.55        1.63 o   0.4886E-01
  -2  17  -3       11.21       13.70        5.04 <   0.0000E+00
  -2 -17  -4       15.29       16.59        2.37 o   0.1372E+00
  -2  17  -5      -10.69       10.49        6.49 <   0.0000E+00
   2  17   6       39.37       38.65        1.71 o   0.1407E+00
  -2 -17  -7       13.51       13.07        5.16 <   0.0000E+00
  -2 -17  -8       53.30       55.68        2.07 o   0.1187E+00
  -2  17  -8       57.54       55.68        1.40 o   0.6429E-01
  -2 -17  -9       11.17       13.79        4.85 <   0.0000E+00
  -2  17 -10       37.53       37.44        1.29 o   0.5944E-01
  -2 -17 -11       22.34       23.20        2.68 o   0.1363E+00
  -2 -17 -12       16.87       15.43        1.83 o   0.1138E+00
  -2 -17 -13        9.15       10.06        6.43 <   0.0000E+00
  -2 -17 -14        8.64        7.29        8.01 <   0.0000E+00
  -2 -17 -15        4.53        3.61       17.11 <   0.0000E+00
  -2 -17 -16       20.14       18.34        3.07 o   0.1050E+00
  -2 -17 -17        3.19        5.27       15.79 <   0.0000E+00
  -2 -17 -18        9.82       10.77        4.41 o   0.1283E+00
  -2  17 -19       10.08        8.11        6.21 <   0.0000E+00
  -2 -17 -20       10.99       10.43        3.78 o   0.1373E+00
  -2 -17 -21        3.43        1.88       11.22 <   0.0000E+00
   2 -18 -20       25.23       27.38        4.33 o   0.1528E+00
   2 -18 -19        0.30        0.14       46.32 <   0.0000E+00
   2 -18 -18       29.79       31.55        3.29 o   0.1182E+00
  -2  18  17       -8.18        1.11       17.57 <   0.0000E+00
   2  18 -17        5.75        1.11        9.67 <   0.0000E+00
  -2  18  16       17.72       14.49        7.75 <   0.0000E+00
   2  18 -16       14.03       14.49        4.49 o   0.1280E+00
  -2  18  15       12.87        1.15       10.96 <   0.0000E+00
   2 -18 -15        1.90        1.15        8.81 <   0.0000E+00
  -2  18  14       -6.99        0.42       15.12 <   0.0000E+00
   2 -18 -14        3.76        0.42       14.35 <   0.0000E+00
  -2  18  13       -8.77        2.24       15.94 <   0.0000E+00
   2 -18 -13        5.18        2.24       11.94 <   0.0000E+00
  -2  18  12       32.76       33.80        4.55 o   0.1504E+00
   2  18 -12       35.10       33.80        2.58 o   0.1443E+00
  -2  18  11       15.11        9.99        7.77 <   0.0000E+00
   2 -18 -11       11.00        9.99        7.68 <   0.0000E+00
  -2  18  10       75.95       73.65        2.17 o   0.7933E-01
   2 -18 -10       76.71       73.65        1.60 o   0.3725E-01
  -2  18   9       11.39        9.65        9.03 <   0.0000E+00
   2 -18  -9       12.58        9.65        5.05 o   0.5539E-01
  -2  18   8       47.62       46.33        2.91 o   0.1526E+00
   2 -18  -8       45.20       46.33        1.86 o   0.7056E-01
  -2  18   7        4.13        1.96       28.68 <   0.0000E+00
   2 -18  -7       13.61        1.96        8.01 <   0.0000E+00
  -2  18   6        8.37        3.77       10.88 <   0.0000E+00
   2  18  -6        4.64        3.77        8.11 <   0.0000E+00
  -2  18   5        9.95        5.95       11.23 <   0.0000E+00
   2  18  -5       -3.75        5.95       24.70 <   0.0000E+00
  -2  18   4       19.07       23.39        4.64 o   0.8503E-01
  -2  18   4       24.72       23.39        3.75 o   0.1422E+00
  -2  18   3        9.14        2.02        8.66 <   0.0000E+00
  -2  18   3        5.83        2.02        8.83 <   0.0000E+00
  -2  18   2       66.71       67.29        1.82 o   0.9482E-01
  -2  18   2       73.03       67.29        1.65 o   0.5056E-01
  -2  18   1       12.26        5.25        7.25 <   0.0000E+00
  -2  18   1       11.07        5.25        6.34 <   0.0000E+00
  -2  18   0       98.01       95.53        1.61 o   0.4681E-01
  -2  18   0      104.38       95.53        1.45 o   0.1693E-01
  -2  18  -1       11.86        7.40        7.33 <   0.0000E+00
  -2  18  -1       14.64        7.40        6.16 <   0.0000E+00
  -2  18  -2       60.04       57.40        1.79 o   0.1201E+00
  -2  18  -2       61.04       57.40        1.72 o   0.5572E-01
   2  18   3      -10.02        4.18       10.74 <   0.0000E+00
  -2  18  -4       16.99       17.79        4.24 o   0.1213E+00
  -2  18  -5       -7.16        5.72       10.69 <   0.0000E+00
  -2  18  -6        6.78       11.51       14.93 <   0.0000E+00
  -2  18  -7       -2.40        0.36        8.58 <   0.0000E+00
  -2 -18  -8       62.51       60.78        1.76 o   0.7425E-01
  -2  18  -9       16.97       16.22        3.68 o   0.6578E-01
  -2  18 -10       81.48       78.12        1.13 o   0.3671E-01
  -2  18 -11        9.15        8.02        5.61 <   0.0000E+00
  -2 -18 -12       34.97       36.42        2.82 o   0.1556E+00
  -2  18 -12       37.80       36.42        2.38 o   0.1434E+00
  -2 -18 -13       -5.55        4.02       12.28 <   0.0000E+00
  -2  18 -14       -5.59        1.41       14.63 <   0.0000E+00
  -2 -18 -15       11.88        8.36        7.67 <   0.0000E+00
  -2  18 -16       25.45       25.91        3.25 o   0.1340E+00
  -2  18 -17        9.53        2.41       11.56 <   0.0000E+00
  -2  18 -18       43.57       43.04        2.70 o   0.1352E+00
  -2 -18 -19       12.14        1.86       12.69 <   0.0000E+00
  -2 -18 -20       33.69       35.07        4.12 o   0.1597E+00
   2 -19 -19        9.05       15.05       15.06 <   0.0000E+00
   2 -19 -18       41.14       38.41        3.69 o   0.1385E+00
   2 -19 -17       11.90       10.46        9.70 <   0.0000E+00
  -2  19  16       27.03       21.46        5.38 o   0.8478E-01
   2 -19 -16       25.67       21.46        4.85 o   0.1120E+00
  -2  19  15       -4.65        2.20       28.69 <   0.0000E+00
   2 -19 -15        4.93        2.20        8.98 <   0.0000E+00
  -2  19  14       -7.22       12.78       21.03 <   0.0000E+00
   2 -19 -14       14.20       12.78        7.48 <   0.0000E+00
  -2  19  13       14.29       11.94        8.63 <   0.0000E+00
   2 -19 -13       14.33       11.94        7.93 <   0.0000E+00
  -2  19  12       44.28       43.60        2.88 o   0.1580E+00
   2 -19 -12       45.95       43.60        2.51 o   0.1333E+00
  -2  19  11       22.39       22.33        5.10 o   0.9677E-01
   2  19 -11       26.28       22.33        4.07 o   0.1020E+00
  -2  19  10       54.74       55.64        2.59 o   0.1334E+00
   2 -19 -10       56.03       55.64        2.06 o   0.1016E+00
  -2  19   9       23.84       18.38        4.34 o   0.6251E-01
   2  19  -9       17.91       18.38        4.30 o   0.1396E+00
  -2  19   8       34.12       29.57        3.24 o   0.1212E+00
   2  19  -8       29.33       29.57        3.24 o   0.1581E+00
  -2  19   7       15.11       11.62        8.05 <   0.0000E+00
   2  19  -7       12.07       11.62        5.02 o   0.1167E+00
  -2  19   6       -6.71        5.52       15.26 <   0.0000E+00
   2 -19  -6      -11.62        5.52        9.29 <   0.0000E+00
  -2  19   5       -4.02        2.14       27.59 <   0.0000E+00
  -2  19   5        9.22        2.14        9.30 <   0.0000E+00
  -2  19   4       17.90       23.56        4.98 <   0.0000E+00
   2  19  -4       30.35       23.56        3.80 o   0.9975E-01
  -2  19   3       20.65       23.20        4.24 o   0.9474E-01
  -2  19   3       23.63       23.20        3.91 o   0.1382E+00
  -2  19   2       35.53       31.26        2.65 o   0.1365E+00
   2  19  -2       36.53       31.26        2.89 o   0.1276E+00
  -2  19   1       29.31       31.51        3.58 o   0.1371E+00
   2  19  -1       31.97       31.51        3.06 o   0.1613E+00
  -2  19   0       32.27       30.75        2.83 o   0.1190E+00
  -2  19   0       30.57       30.75        2.91 o   0.1523E+00
  -2  19  -1       29.17       27.39        3.19 o   0.1196E+00
  -2  19  -1       27.82       27.39        3.03 o   0.1613E+00
   2  19   2       25.57       22.37        2.90 o   0.1392E+00
   2  19   3       21.40       19.68        3.80 o   0.1475E+00
  -2  19  -4        7.83       10.31        5.86 <   0.0000E+00
   2  19   5       -5.54        1.82       14.19 <   0.0000E+00
  -2  19  -6       -2.56        1.61       14.99 <   0.0000E+00
  -2  19  -7       17.11       22.28        5.84 <   0.0000E+00
  -2  19  -8       25.34       22.84        3.32 o   0.1407E+00
  -2  19  -9       29.11       26.13        3.52 o   0.1324E+00
  -2  19 -10       40.00       38.52        2.10 o   0.1006E+00
  -2  19 -11       14.54       11.61        4.07 o   0.8724E-01
  -2  19 -12       32.75       31.62        2.59 o   0.1367E+00
  -2  19 -13       -0.88        1.08       13.30 <   0.0000E+00
  -2  19 -14       13.36       11.12        5.56 <   0.0000E+00
  -2 -19 -15       14.20        6.48        6.86 <   0.0000E+00
  -2  19 -16       19.82       16.26        7.33 o   0.1061E+00
   2 -20 -17       14.76       14.52        5.40 o   0.1142E+00
   2 -20 -16        7.53        3.03       10.08 <   0.0000E+00
   2 -20 -15        8.33        7.84       17.73 <   0.0000E+00
  -2  20  14       10.83        6.29       10.85 <   0.0000E+00
   2 -20 -14        7.71        6.29       14.63 <   0.0000E+00
  -2  20  13       25.51       20.49        5.63 o   0.5578E-01
   2  20 -13       19.16       20.49        4.92 o   0.1258E+00
  -2  20  12       27.10       17.28        5.72 o   0.4402E-01
   2  20 -12       16.36       17.28        4.78 o   0.1167E+00
  -2  20  11       29.59       28.69        5.12 o   0.1337E+00
   2  20 -11       29.78       28.69        3.24 o   0.1609E+00
  -2  20  10       27.39       26.34        5.29 o   0.1300E+00
   2  20 -10       25.41       26.34        2.95 o   0.1258E+00
  -2  20   9       32.35       25.81        4.34 o   0.8332E-01
   2 -20  -9       26.82       25.81        3.21 o   0.1588E+00
  -2  20   8       17.86       17.80        5.97 <   0.0000E+00
   2 -20  -8       16.01       17.80        4.01 o   0.1331E+00
  -2  20   7       13.35        7.73        8.46 <   0.0000E+00
   2  20  -7        7.87        7.73        6.08 <   0.0000E+00
  -2  20   6        9.74        1.99       11.91 <   0.0000E+00
   2 -20  -6        2.82        1.99       21.13 <   0.0000E+00
  -2  20   5       -3.14        9.30       36.67 <   0.0000E+00
   2 -20  -5       13.76        9.30        4.87 <   0.0000E+00
  -2  20   4       11.89       13.42        7.43 <   0.0000E+00
  -2  20   4       19.84       13.42        4.72 o   0.4742E-01
  -2  20   3       19.86       18.72        4.69 o   0.5734E-01
  -2  20   3       18.44       18.72        4.15 o   0.1229E+00
  -2  20   2       21.65       19.70        4.19 o   0.7610E-01
  -2  20   2       18.95       19.70        4.41 o   0.1337E+00
  -2  20   1       20.53       21.99        5.12 o   0.9525E-01
  -2  20   1       23.81       21.99        3.51 o   0.1565E+00
  -2  20   0       27.60       25.89        3.37 o   0.1588E+00
   2  20   1       28.43       26.62        3.52 o   0.1574E+00
  -2  20  -2       22.67       23.27        3.99 o   0.1366E+00
   2  20   3       26.27       24.92        4.00 o   0.1160E+00
  -2  20  -4       16.19       11.15        4.78 o   0.4737E-01
  -2  20  -5       12.20        8.79        7.37 <   0.0000E+00
  -2  20  -6       -6.05        4.18       21.50 <   0.0000E+00
  -2  20  -7       16.01       18.94        6.99 <   0.0000E+00
  -2 -20  -8       28.79       30.71        3.39 o   0.1456E+00
  -2  20  -9       37.04       35.31        2.89 o   0.1566E+00
  -2 -20 -10       38.72       37.86        2.99 o   0.1465E+00
  -2 -20 -11       34.46       30.35        3.03 o   0.1333E+00
  -2  20 -12       21.72       21.05        4.78 o   0.1227E+00
  -2  20 -13       21.81       23.62        4.71 o   0.1277E+00
  -2 -20 -14       15.43        5.35        5.74 o   0.1562E-01
  -2 -20 -15        2.23        3.09       30.32 <   0.0000E+00
   2 -21 -14        4.56        3.26       20.65 <   0.0000E+00
  -2  21  13       23.94       22.09        6.81 <   0.0000E+00
   2 -21 -13       22.76       22.09        7.95 <   0.0000E+00
  -2  21  12       13.04        9.73       10.36 <   0.0000E+00
   2  21 -12       13.03        9.73        7.86 <   0.0000E+00
  -2  21  11       35.87       34.10        4.07 o   0.1513E+00
   2  21 -11       38.06       34.10        3.54 o   0.1404E+00
  -2  21  10       23.75       15.71        5.74 o   0.3917E-01
   2 -21 -10       13.50       15.71        6.59 <   0.0000E+00
  -2  21   9       40.45       35.68        3.87 o   0.1351E+00
   2  21  -9       36.37       35.68        3.21 o   0.1564E+00
  -2  21   8       14.30       21.61        9.60 <   0.0000E+00
   2 -21  -8       19.53       21.61        5.54 o   0.1182E+00
  -2  21   7       40.80       38.23        3.00 o   0.1472E+00
   2 -21  -7       37.62       38.23        2.56 o   0.1277E+00
  -2  21   6       13.58       10.57        9.90 <   0.0000E+00
   2 -21  -6        9.27       10.57       10.38 <   0.0000E+00
  -2  21   5        9.63        9.19       11.64 <   0.0000E+00
   2 -21  -5        8.18        9.19        4.51 o   0.1114E+00
  -2  21   4       12.76       11.83        7.30 <   0.0000E+00
   2  21  -4       -9.15       11.83       13.85 <   0.0000E+00
  -2  21   3       40.27       39.83        2.77 o   0.1585E+00
  -2  21   3       40.97       39.83        3.17 o   0.1528E+00
  -2  21   2       24.97       24.09        3.98 o   0.9876E-01
  -2  21   2       27.41       24.09        3.61 o   0.1145E+00
  -2  21   1       54.37       51.95        2.22 o   0.9311E-01
   2  21   0       30.40       30.14        3.22 o   0.1576E+00
  -2  21  -1       47.53       44.55        2.22 o   0.9329E-01
   2  21   2       24.66       23.82        3.93 o   0.1410E+00
  -2  21  -3       21.39       19.65        3.10 o   0.1302E+00
   2  21   4       -4.72        5.88       13.09 <   0.0000E+00
  -2  21  -5       30.75       26.57        4.11 o   0.1151E+00
   2  21   6       12.54       10.97        7.43 <   0.0000E+00
   2  21   7       45.00       42.25        2.53 o   0.1232E+00
  -2  21  -8       21.33       18.38        4.36 o   0.1062E+00
  -2  21  -9       27.08       26.86        3.05 o   0.1557E+00
  -2  21 -10       19.94       16.95        4.46 o   0.8019E-01
  -2  21 -11       15.24       13.41        3.31 o   0.1326E+00
  -2  21 -12        7.32        6.73       10.72 <   0.0000E+00
  -2 -21 -13        4.87        3.48        5.99 o   0.5051E-01
  -2 -21 -14        9.91        4.85       15.23 <   0.0000E+00
   2 -22 -12       15.05        1.71       11.02 <   0.0000E+00
  -2  22  11       32.41       35.41        4.37 o   0.1449E+00
   2 -22 -11       36.54       35.41        3.96 o   0.1409E+00
  -2  22  10       12.46        2.42        9.17 <   0.0000E+00
   2 -22 -10        7.05        2.42       12.82 <   0.0000E+00
  -2  22   9       62.35       56.39        2.73 o   0.9639E-01
   2 -22  -9       58.48       56.39        2.05 o   0.6590E-01
  -2  22   8       12.48        5.41       12.04 <   0.0000E+00
   2 -22  -8       14.22        5.41        4.93 o   0.2165E-01
  -2  22   7       47.76       45.15        2.96 o   0.1492E+00
   2 -22  -7       51.58       45.15        2.25 o   0.5898E-01
  -2  22   6        6.77       13.50       20.65 <   0.0000E+00
   2  22  -6       12.78       13.50        8.23 <   0.0000E+00
  -2  22   5       17.24       10.80        6.55 <   0.0000E+00
   2 -22  -5       12.24       10.80        5.99 <   0.0000E+00
  -2  22   4       22.04       18.10        4.94 o   0.6237E-01
  -2  22   4       15.62       18.10        7.98 <   0.0000E+00
  -2  22   3       36.82       35.08        3.14 o   0.1564E+00
  -2  22   3       37.74       35.08        3.06 o   0.1438E+00
   2  22  -2       18.77        1.83        6.28 <   0.0000E+00
   2  22  -1       74.66       67.23        1.88 o   0.3891E-01
  -2  22   0       16.89       11.94        6.01 <   0.0000E+00
  -2  22  -1       75.85       67.79        1.86 o   0.3696E-01
   2  22   2       11.29        1.21        7.25 <   0.0000E+00
  -2  22  -3       33.96       30.95        3.11 o   0.1346E+00
   2  22   4        9.67        9.36        6.63 <   0.0000E+00
  -2  22  -5       25.05       16.86        4.70 o   0.5024E-01
   2  22   6       13.34       10.80        6.56 <   0.0000E+00
   2  22   7       56.82       50.40        2.35 o   0.6582E-01
  -2 -22  -8       16.06       10.47        7.02 <   0.0000E+00
  -2  22  -9       67.20       62.11        1.98 o   0.5612E-01
  -2 -22 -10       20.91        4.19        7.26 <   0.0000E+00
  -2 -22 -11       36.91       37.95        3.49 o   0.1491E+00
  -2 -22 -12        1.88        0.23       13.29 <   0.0000E+00
  -2 -22 -13       -5.82        2.64       26.10 <   0.0000E+00
  -2  23  10       14.82       12.55       10.34 <   0.0000E+00
  -2  23   9       41.93       38.71        3.35 o   0.1281E+00
  -2  23   8       27.65       23.30        5.44 o   0.1033E+00
   2 -23  -8       27.59       23.30        4.86 o   0.1238E+00
  -2  23   7       32.02       29.10        4.70 o   0.1365E+00
   2 -23  -7       29.52       29.10        4.87 o   0.1584E+00
  -2  23   6       24.41       26.30        5.95 o   0.1156E+00
   2 -23  -6       27.12       26.30        3.44 o   0.1604E+00
   2  23  -5        8.46        2.39        6.74 <   0.0000E+00
  -2  23   4        2.29        2.26        9.40 <   0.0000E+00
   2  23  -3       27.07       23.50        4.20 o   0.1506E+00
  -2  23   2       33.06       32.52        3.55 o   0.1575E+00
   2  23  -1       35.94       33.52        3.09 o   0.1340E+00
  -2  23   0       49.35       45.44        2.54 o   0.9895E-01
   2  23   1       38.69       35.90        3.16 o   0.1315E+00
   2  23   2       30.72       28.32        3.44 o   0.1562E+00
  -2  23  -3       19.81       20.22        4.99 o   0.1295E+00
   2  23   4       11.75       11.07       11.23 <   0.0000E+00
   2  23   5      -11.96        5.81       11.60 <   0.0000E+00
   2  23   6       38.56       34.47        3.27 o   0.1367E+00
  -2 -23  -7       27.82       26.45        3.43 o   0.1615E+00
  -2 -23  -8       25.49       24.09        5.67 o   0.1500E+00
  -2 -23  -9       29.25       28.68        4.04 o   0.1480E+00
  -2 -23 -10        2.79        2.09       11.36 <   0.0000E+00
  -2 -23 -11       16.14       19.84        6.82 o   0.9104E-01
  -2 -23 -12       11.29       11.03       14.27 <   0.0000E+00
   2  24  -1       17.39       11.75        8.41 <   0.0000E+00
   2  24   0       23.97       21.58        6.54 o   0.1197E+00
   2  24   1       16.10       13.50        9.63 <   0.0000E+00
   2  24   2        6.23        9.30       17.12 <   0.0000E+00
   2  24   3       15.64       14.20        8.80 <   0.0000E+00
   2  24   4       -3.07        3.94       39.75 <   0.0000E+00
   2  24   5       -1.05        0.79       17.42 <   0.0000E+00
   2  24   6      -22.23        2.38        9.09 <   0.0000E+00
  -3   0  26       44.47       46.19        3.79 o   0.1577E+00
  -3   0  25      -11.83        0.00       12.13 <   0.0000E+00
  -3   0  24       49.75       49.02        3.21 o   0.1488E+00
  -3   0  23       -9.71        0.00        7.44 <   0.0000E+00
  -3   0  22       28.85       30.23        2.58 o   0.1293E+00
   3   0 -21       -7.25        0.00        7.42 <   0.0000E+00
  -3   0  20       -1.76        6.84       29.92 <   0.0000E+00
  -3   0  19        5.43        0.00        8.33 <   0.0000E+00
   3   0 -18       61.55       60.71        1.05 o   0.1162E+00
   3   0 -17        3.58        0.00       12.47 <   0.0000E+00
  -3   0  16       75.89       74.98        0.89 o   0.7918E-01
   3   0 -15        4.99        0.00        7.92 <   0.0000E+00
  -3   0  14      104.81      101.78        0.77 o   0.4051E-01
  -3   0  13       10.46        0.00        3.82 <   0.0000E+00
  -3   0  12      101.22       98.55        0.70 o   0.4200E-01
  -3   0  11        7.67        0.00        3.91 <   0.0000E+00
  -3   0  10       10.40        8.98        3.43 <   0.0000E+00
  -3   0   9        8.64        0.00        2.79 <   0.0000E+00
  -3   0   8       65.51       57.01        0.46 o   0.8739E-01
   3   0  -7        7.18        0.00        2.76 <   0.0000E+00
  -3   0   6      216.51      209.48        0.37 o   0.7016E-02
   3   0  -5       12.67        0.00        1.53 o   0.2475E-02
   3   0  -4      279.05      273.00        1.20 o   0.4789E-02
   3   0  -3        3.21        0.00        5.02 <   0.0000E+00
   3   0  -2       64.30       63.44        0.31 o   0.7273E-01
  -3   0   1       -0.52        0.00       31.97 <   0.0000E+00
   3   0   0        7.50        3.74        1.79 o   0.4044E-01
   3   0   1       -2.56        0.00        4.32 <   0.0000E+00
   3   0   2      125.48      123.57        0.30 o   0.2364E-01
  -3   0  -3       13.91        0.00        1.59 o   0.2464E-02
   3   0   4      270.97      263.90        1.49 o   0.4782E-02
   3   0   5        7.20        0.00        1.35 o   0.2514E-02
  -3   0  -6      119.34      115.42        0.26 o   0.2703E-01
  -3   0  -7        4.80        0.00        3.08 <   0.0000E+00
   3   0   8        8.01        7.18        2.00 o   0.4312E-01
   3   0   9       -1.83        0.00       10.81 <   0.0000E+00
  -3   0 -10       50.14       50.64        0.59 o   0.1444E+00
   3   0  11        8.87        0.00        2.40 <   0.0000E+00
   3   0  12       89.89       82.31        0.52 o   0.5685E-01
  -3   0 -13        6.39        0.00        4.56 <   0.0000E+00
   3   0  14       57.63       57.97        0.85 o   0.1240E+00
  -3   0 -15        4.51        0.00       12.87 <   0.0000E+00
   3   0  16       41.96       46.03        1.68 o   0.1065E+00
  -3   0 -17       -3.66        0.00       18.32 <   0.0000E+00
  -3   0 -18       34.73       30.94        2.36 o   0.8829E-01
   3   0  19       -9.09        0.00        7.21 <   0.0000E+00
   3   0  20      -11.15        1.86        7.09 <   0.0000E+00
   3   0  21      -12.06        0.00        6.48 <   0.0000E+00
   3   0  22       10.25       11.80        8.35 <   0.0000E+00
   3   0  23        5.08        0.00       16.62 <   0.0000E+00
   3   0  24       39.28       34.79        2.66 o   0.1315E+00
  -3   0 -25        9.09        0.00        9.22 <   0.0000E+00
   3   0  26       46.94       35.39        2.40 o   0.1233E-01
  -3  -1  26        6.39        3.35       12.07 <   0.0000E+00
  -3   1  25       -4.79        4.56       15.44 <   0.0000E+00
  -3  -1  24       19.25       16.51        3.15 o   0.5261E-01
  -3  -1  23       10.22        5.10        4.76 <   0.0000E+00
  -3  -1  22       23.97       22.42        1.93 o   0.8733E-01
   3  -1 -21        3.55        4.95       11.32 <   0.0000E+00
  -3  -1  20        7.28        8.16        5.42 <   0.0000E+00
  -3  -1  19       -2.49        2.95       13.42 <   0.0000E+00
  -3   1  18        8.91        6.38        3.81 <   0.0000E+00
  -3  -1  17        7.36        5.15        4.59 <   0.0000E+00
   3  -1 -16       35.18       33.78        1.00 o   0.1540E+00
  -3  -1  15       28.35       23.77        1.12 o   0.1003E+00
  -3   1  14       71.77       73.22        0.60 o   0.8143E-01
   3  -1 -13       14.35        8.41        1.65 o   0.1709E-01
  -3   1  12       55.26       55.81        0.60 o   0.1326E+00
   3  -1 -11       27.70       26.10        0.90 o   0.7321E-01
  -3   1  10       37.84       36.44        0.69 o   0.1565E+00
  -3   1   9       24.00       21.10        0.98 o   0.1279E-01
  -3   1   8      111.18      104.69        0.28 o   0.3500E-01
   3   1  -7       41.86       33.51        0.41 o   0.5250E-01
  -3  -1   6      149.44      146.30        0.28 o   0.1823E-01
   3  -1  -5       11.84        8.44        1.28 o   0.1061E-01
  -3   1   4      132.61      132.87        0.24 o   0.1607E-01
   3  -1  -3       41.83       38.17        0.39 o   0.6729E-01
   3  -1  -2       76.24       76.68        0.25 o   0.7402E-01
  -3  -1   1       41.41       42.69        0.34 o   0.7521E-01
  -3  -1   0       10.48       10.15        0.92 o   0.3935E-01
   3   1   1       58.88       59.60        0.24 o   0.1226E+00
  -3   1  -2      113.58      118.11        0.21 o   0.3361E-01
  -3  -1  -3       31.38       32.41        0.44 o   0.1461E+00
   3  -1   4      153.75      154.96        0.25 o   0.1173E-01
   3   1   5       19.26       24.23        0.85 o   0.6463E-01
  -3  -1  -6      138.47      140.64        0.20 o   0.1818E-01
  -3  -1  -7       48.86       40.45        0.26 o   0.7320E-01
   3  -1   8      118.22      114.47        0.22 o   0.2937E-01
   3   1   9       36.04       31.29        0.42 o   0.2771E-01
   3  -1  10       15.11       10.27        0.88 o   0.5379E-01
  -3   1 -11       29.90       29.00        0.57 o   0.5787E-01
   3  -1  12      100.96       99.61        0.39 o   0.4334E-01
   3  -1  13       19.94       19.43        1.03 o   0.8731E-01
  -3   1 -14       99.42       96.91        0.46 o   0.4549E-01
  -3   1 -15        8.66        7.40        3.47 <   0.0000E+00
   3   1  16       50.42       52.47        1.09 o   0.1331E+00
   3  -1  17        7.40       11.59        5.66 <   0.0000E+00
   3  -1  18       11.11        8.70        4.06 <   0.0000E+00
  -3  -1 -19       12.49       12.40        2.99 o   0.2119E-01
  -3   1 -20       25.76       27.50        1.75 o   0.1200E+00
  -3  -1 -21       19.10       19.41        2.48 o   0.6527E-01
  -3   1 -22       45.03       43.69        1.25 o   0.1555E+00
  -3   1 -23       13.54       15.37        4.27 <   0.0000E+00
  -3  -1 -24       37.89       35.84        1.74 o   0.1413E+00
  -3  -1 -25       17.27       15.64        3.46 o   0.4587E-01
  -3   1 -26       15.91        9.96        4.33 <   0.0000E+00
  -3   2  26       23.87       21.76        4.21 o   0.8173E-01
   3  -2 -25       47.46       42.83        1.78 o   0.1155E+00
  -3   2  24       56.31       54.57        1.20 o   0.1215E+00
  -3  -2  23       36.09       36.07        1.51 o   0.1559E+00
   3  -2 -22       57.04       54.34        1.18 o   0.1292E+00
  -3  -2  21       19.73       20.21        2.21 o   0.5717E-01
  -3  -2  20       30.42       32.28        1.36 o   0.1426E+00
  -3   2  19        7.56        4.49        4.83 <   0.0000E+00
  -3  -2  18       14.32       13.60        2.53 o   0.4215E-01
  -3   2  17       54.97       55.41        0.91 o   0.1270E+00
  -3  -2  16      101.99      102.15        0.64 o   0.4263E-01
   3   2 -15       86.54       87.71        0.60 o   0.5339E-01
   3   2 -14      142.49      138.46        0.45 o   0.1993E-01
   3   2 -13       68.81       67.70        0.52 o   0.9251E-01
  -3   2  12       43.13       45.28        0.62 o   0.1415E+00
   3   2 -11       15.35       16.17        1.40 o   0.7102E-01
  -3   2  10      109.82      105.39        0.45 o   0.3636E-01
  -3   2   9       38.87       30.98        0.69 o   0.2153E-01
  -3  -2   8      133.34      135.35        0.30 o   0.2277E-01
  -3   2   7       29.12       31.43        0.56 o   0.7634E-01
   3  -2  -6       85.24       86.68        0.32 o   0.3970E-01
   3   2  -5      204.83      206.41        0.30 o   0.9132E-02
  -3   2   4       47.98       45.37        0.42 o   0.1472E+00
   3   2  -3       40.77       45.28        0.55 o   0.1409E-01
  -3   2   2      150.76      141.08        0.27 o   0.1788E-01
  -3   2   1       67.98       67.60        0.28 o   0.7655E-01
  -3   2   0       38.29       38.41        0.41 o   0.1343E+00
   3   2   1       55.57       52.73        0.30 o   0.0000E+00
   3   2   2      106.81      104.21        0.30 o   0.3417E-01
   3  -2   3      131.91      135.07        0.31 o   0.2406E-01
   3  -2   4       97.19       93.75        0.33 o   0.4656E-01
  -3  -2  -5      160.35      163.80        0.23 o   0.1272E-01
  -3   2  -6       80.65       83.26        0.24 o   0.4663E-01
  -3   2  -7        6.78        2.86        1.48 o   0.1370E-01
   3  -2   8      117.12      121.49        0.23 o   0.3099E-01
  -3  -2  -9       49.78       46.22        0.35 o   0.5448E-02
  -3   2 -10       72.74       70.01        0.33 o   0.8498E-01
  -3   2 -11       50.63       50.26        0.41 o   0.1199E+00
   3   2  12       67.90       75.07        0.37 o   0.5038E-01
  -3   2 -13       75.01       75.09        0.38 o   0.7288E-01
  -3   2 -14      128.46      123.78        0.39 o   0.2559E-01
  -3   2 -15       56.81       54.76        0.54 o   0.1235E+00
  -3   2 -16       71.34       67.82        0.67 o   0.9086E-01
   3   2  17       24.13       24.06        1.54 o   0.1136E+00
  -3   2 -18       -7.07        2.85        5.75 <   0.0000E+00
  -3   2 -19       10.94        3.94        3.69 <   0.0000E+00
  -3   2 -20       35.95       36.53        1.25 o   0.1566E+00
   3   2  21       29.32       29.21        1.72 o   0.1344E+00
   3   2  22       50.31       48.35        1.14 o   0.1431E+00
  -3  -2 -23       38.54       34.08        1.63 o   0.8344E-01
   3   2  24       39.62       33.52        1.74 o   0.1025E+00
  -3  -2 -25       32.54       26.12        1.96 o   0.9583E-01
  -3   2 -26       13.63       10.68        4.52 <   0.0000E+00
   3   3 -28      -15.40        3.94        8.63 <   0.0000E+00
  -3  -3  26       -9.27        2.60        9.45 <   0.0000E+00
  -3   3  25        9.48        7.26        6.22 <   0.0000E+00
  -3  -3  24       -5.69        0.99       10.07 <   0.0000E+00
   3  -3 -23       -3.45        2.23       15.33 <   0.0000E+00
   3  -3 -22       -5.61        6.57        9.29 <   0.0000E+00
  -3  -3  21        8.39        5.06        5.65 <   0.0000E+00
  -3  -3  20       -6.25        2.68        6.64 <   0.0000E+00
   3  -3 -19       10.79        8.97        3.31 <   0.0000E+00
  -3   3  18       13.65       13.04        2.81 o   0.2566E-01
  -3  -3  17       28.52       31.96        1.38 o   0.1298E+00
  -3  -3  16       13.02        7.35        2.28 o   0.1305E-01
   3   3 -15       54.98       53.01        0.67 o   0.1345E+00
   3   3 -14        7.82        2.73        3.17 <   0.0000E+00
  -3   3  13       22.78       22.27        1.09 o   0.8867E-01
   3   3 -12       15.86       16.39        1.39 o   0.7300E-01
  -3   3  11       12.26       11.29        1.80 o   0.4229E-01
   3  -3 -10        9.54        8.59        2.13 o   0.5975E-02
  -3  -3   9       -4.07        2.16        4.82 <   0.0000E+00
   3   3  -8        2.43        4.68        6.37 <   0.0000E+00
  -3   3   7        0.59        4.04       32.32 <   0.0000E+00
  -3   3   6       14.30       12.59        1.27 o   0.4088E-02
   3  -3  -5       76.95       72.54        0.37 o   0.6910E-01
   3  -3  -4       69.48       69.06        0.48 o   0.7142E-01
   3  -3  -3       82.00       80.94        0.30 o   0.6313E-01
   3  -3  -2      173.45      165.82        0.24 o   0.9020E-02
   3  -3  -1      137.41      133.17        0.25 o   0.1835E-01
  -3  -3   0       45.27       44.42        0.39 o   0.1575E+00
   3   3   1      194.79      190.85        0.24 o   0.9072E-02
  -3  -3  -2      189.72      184.68        0.24 o   0.7760E-02
  -3   3  -3       17.59       19.92        0.86 o   0.2769E-01
  -3   3  -4       16.10       17.09        0.89 o   0.6943E-01
   3   3   5       99.20       95.91        0.28 o   0.3549E-01
  -3   3  -6       14.68       13.37        0.88 o   0.6667E-01
  -3  -3  -7        3.07        2.32        3.94 <   0.0000E+00
  -3   3  -8       15.02       16.18        0.89 o   0.3414E-01
  -3   3  -9        7.21       10.68        1.93 <   0.0000E+00
   3  -3  10       22.28       24.50        0.70 o   0.9983E-01
   3   3  11       17.00       16.88        0.90 o   0.5372E-01
   3   3  12        6.39        7.47        2.52 <   0.0000E+00
  -3   3 -13       71.48       72.24        0.43 o   0.8514E-01
   3   3  14       44.38       44.21        0.57 o   0.1234E+00
  -3  -3 -15       85.54       85.70        0.44 o   0.5276E-01
  -3  -3 -16       21.57       21.07        1.25 o   0.6330E-01
  -3   3 -17       41.01       40.52        0.93 o   0.1428E+00
   3   3  18       -4.37        6.25        7.20 <   0.0000E+00
  -3   3 -19        6.88        4.57        5.94 <   0.0000E+00
   3  -3  20        5.61        2.88        7.55 <   0.0000E+00
  -3   3 -21       13.85       13.50        3.21 o   0.3852E-01
  -3   3 -22        6.78        9.83        6.59 <   0.0000E+00
   3  -3  23       29.73       29.13        2.11 o   0.1398E+00
  -3   3 -24       22.03       19.65        2.66 o   0.7893E-01
   3  -3  25       36.15       31.32        2.15 o   0.9828E-01
   3  -3  26       22.17       14.32        4.65 o   0.3336E-01
   3   4 -28       11.81        7.26       12.24 <   0.0000E+00
   3  -4 -27       24.62       21.95        3.52 o   0.7451E-01
  -3   4  26       16.96       14.89        3.52 o   0.2778E-01
  -3  -4  25       49.65       48.22        1.59 o   0.1467E+00
  -3  -4  24        2.99        0.41       22.57 <   0.0000E+00
   3  -4 -23       57.43       56.59        1.33 o   0.1273E+00
  -3  -4  22       20.10       20.67        3.11 o   0.7548E-01
  -3   4  21       38.14       37.93        1.69 o   0.1606E+00
  -3  -4  20        3.58        6.50       12.27 <   0.0000E+00
  -3   4  19       -7.33        5.41        5.44 <   0.0000E+00
  -3   4  18        8.15       10.10        4.74 <   0.0000E+00
  -3  -4  17       71.19       71.16        0.82 o   0.8951E-01
   3  -4 -16       28.41       24.37        1.15 o   0.9103E-01
   3   4 -15      152.07      146.75        0.51 o   0.1754E-01
   3   4 -14       30.87       23.81        0.91 o   0.9976E-01
   3   4 -13      150.91      151.95        0.46 o   0.1692E-01
   3  -4 -12       27.11       23.32        0.86 o   0.6503E-01
   3  -4 -11       40.17       39.13        0.64 o   0.1612E+00
   3  -4 -10       16.99       16.69        1.08 o   0.6307E-01
   3  -4  -9      119.25      120.40        0.36 o   0.2837E-01
   3  -4  -8       25.20       21.11        0.54 o   0.1006E+00
   3  -4  -7      188.84      180.25        0.33 o   0.1086E-01
  -3  -4   6       82.12       77.87        0.39 o   0.6487E-01
   3  -4  -5      191.58      190.29        0.34 o   0.1004E-01
  -3   4   4       83.97       81.89        0.35 o   0.6480E-01
  -3   4   3      163.97      161.83        0.24 o   0.1487E-01
   3   4  -2       80.26       78.47        0.34 o   0.2973E-01
   3   4  -1       36.43       37.41        0.50 o   0.1528E+00
   3  -4   0       29.36       28.69        0.62 o   0.1149E+00
   3   4   1       85.08       82.96        0.34 o   0.6367E-01
   3   4   2       92.32       83.61        0.33 o   0.5272E-01
   3   4   3      193.35      189.25        0.31 o   0.1045E-01
  -3  -4  -4       86.42       82.97        0.36 o   0.5048E-01
   3  -4   5      163.60      154.87        0.30 o   0.1462E-01
  -3   4  -6       75.95       74.91        0.34 o   0.7950E-01
  -3  -4  -7      159.91      160.25        0.32 o   0.1571E-01
  -3   4  -8       10.77        4.89        1.32 o   0.6428E-02
   3  -4   9       80.70       81.98        0.34 o   0.6721E-01
  -3  -4 -10       41.55       43.57        0.53 o   0.1611E+00
   3   4  11       74.16       77.32        0.36 o   0.8059E-01
  -3  -4 -12       39.85       36.40        0.51 o   0.1600E+00
  -3  -4 -13      119.36      119.22        0.35 o   0.2779E-01
  -3   4 -14       31.65       27.80        0.70 o   0.1206E+00
   3  -4  15      103.25      102.45        0.45 o   0.4058E-01
  -3   4 -16       25.12       21.00        1.24 o   0.6773E-01
  -3  -4 -17       54.34       53.15        0.78 o   0.1287E+00
  -3   4 -18        3.45        1.82        8.78 <   0.0000E+00
  -3   4 -19        7.14        8.16        5.18 <   0.0000E+00
  -3  -4 -20        7.28        1.58        5.17 <   0.0000E+00
  -3   4 -21       36.69       37.15        1.49 o   0.1541E+00
   3  -4  22        9.49        1.72        5.79 <   0.0000E+00
  -3   4 -23       42.89       41.50        1.75 o   0.1604E+00
   3  -4  24       16.40        9.57        4.32 <   0.0000E+00
  -3   4 -25       34.12       27.74        2.32 o   0.8658E-01
   3   5 -27       -3.76        1.87       32.34 <   0.0000E+00
   3   5 -26       -7.53        0.76        7.79 <   0.0000E+00
   3   5 -25       -2.25       12.05       26.05 <   0.0000E+00
   3   5 -24       16.03        9.93        3.27 o   0.1724E-01
   3  -5 -23       30.73       26.34        2.10 o   0.1182E+00
  -3   5  22       25.40       20.73        2.51 o   0.6223E-01
  -3   5  21       19.47       18.46        3.09 o   0.5381E-01
   3  -5 -20       14.88       15.37        3.72 o   0.6255E-01
  -3  -5  19       20.74       20.68        1.94 o   0.8404E-01
  -3  -5  18       -3.10        5.06       12.31 <   0.0000E+00
   3  -5 -17        7.67        8.99        5.35 <   0.0000E+00
  -3  -5  16        1.70        7.73       21.19 <   0.0000E+00
  -3  -5  15       55.00       57.31        0.71 o   0.9664E-01
  -3   5  14       18.37       15.84        1.47 o   0.3227E-01
  -3  -5  13       83.66       83.09        0.51 o   0.6625E-01
  -3   5  12       51.09       49.97        0.65 o   0.1311E+00
  -3   5  11       40.69       38.72        0.60 o   0.1581E+00
   3  -5 -10       27.74       27.70        0.61 o   0.1305E+00
  -3  -5   9       12.97       11.44        2.06 o   0.4498E-01
   3  -5  -8       41.46       38.93        0.90 o   0.1390E+00
  -3  -5   7       88.04       85.67        0.43 o   0.4958E-01
   3   5  -6       28.59       24.03        0.64 o   0.1324E+00
   3  -5  -5      139.04      139.01        0.31 o   0.2043E-01
  -3   5   4      100.07       98.92        0.31 o   0.3194E-01
   3  -5  -3       19.84       22.69        0.60 o   0.5635E-01
  -3  -5   2        8.74        9.00        1.71 o   0.2321E-01
   3   5  -1       22.88       17.65        0.72 o   0.6836E-01
  -3  -5   0        5.06        4.11        3.38 <   0.0000E+00
   3  -5   1       26.35       25.44        0.71 o   0.1243E+00
   3   5   2       33.43       31.35        0.60 o   0.5672E-01
  -3  -5  -3       75.98       72.92        0.41 o   0.7477E-01
   3  -5   4       58.96       55.76        0.45 o   0.6147E-01
  -3  -5  -5      148.03      148.86        0.31 o   0.1738E-01
   3  -5   6       39.27       34.53        0.51 o   0.1449E+00
  -3   5  -7       72.71       74.16        0.43 o   0.6319E-01
  -3   5  -8       19.72       19.48        0.64 o   0.7427E-01
  -3  -5  -9       23.34       28.54        0.61 o   0.9935E-01
   3  -5  10       47.69       50.93        0.40 o   0.1441E+00
   3  -5  11       80.76       86.84        0.35 o   0.4787E-01
  -3   5 -12       43.48       46.09        0.47 o   0.1151E+00
  -3   5 -13      112.58      115.88        0.38 o   0.3159E-01
   3  -5  14       16.41       13.84        1.46 o   0.4788E-01
   3   5  15       63.23       65.66        0.61 o   0.1077E+00
  -3   5 -16      -11.27        2.13        2.62 <   0.0000E+00
  -3   5 -17       -7.40        1.84        4.14 <   0.0000E+00
  -3   5 -18        9.57       10.92        3.66 <   0.0000E+00
  -3  -5 -19       25.85       27.21        1.43 o   0.1196E+00
  -3  -5 -20       22.40       25.55        2.40 o   0.1056E+00
  -3   5 -21       46.10       44.84        1.44 o   0.1561E+00
   3  -5  22       28.39       27.78        1.79 o   0.1196E+00
   3  -5  23       53.91       51.35        1.37 o   0.1360E+00
   3  -5  24       13.01       11.65        5.12 <   0.0000E+00
   3  -5  25       25.38       27.56        3.85 o   0.1202E+00
   3   6 -27       16.48       17.10        6.17 <   0.0000E+00
   3   6 -26       26.69       23.97        2.79 o   0.8174E-01
  -3   6  25       48.47       47.56        1.49 o   0.1518E+00
   3   6 -24       36.47       33.11        1.62 o   0.1471E+00
   3   6 -23       56.45       53.90        1.21 o   0.1205E+00
  -3   6  22       16.22       17.55        3.66 o   0.5839E-01
   3  -6 -21       33.41       34.76        1.73 o   0.1456E+00
   3   6 -20        7.89        5.56        5.91 <   0.0000E+00
   3  -6 -19       10.68       14.59        4.72 <   0.0000E+00
  -3  -6  18       -2.95        6.20       12.28 <   0.0000E+00
  -3  -6  17       38.00       40.26        1.13 o   0.1159E+00
  -3   6  16       43.62       44.63        1.06 o   0.1594E+00
   3   6 -15      110.07      108.47        0.50 o   0.3577E-01
   3  -6 -14       79.12       76.53        0.50 o   0.6822E-01
   3  -6 -13      112.58      109.88        0.62 o   0.3215E-01
   3  -6 -12       82.84       81.95        0.68 o   0.6680E-01
  -3   6  11       70.00       65.12        0.64 o   0.9342E-01
   3  -6 -10       45.47       44.93        0.70 o   0.1563E+00
   3  -6  -9       21.55       20.85        1.38 o   0.4477E-01
   3  -6  -8       62.06       62.03        0.64 o   0.1135E+00
  -3   6   7       84.03       82.29        0.50 o   0.6563E-01
  -3   6   6       99.92      100.53        0.37 o   0.4505E-01
  -3  -6   5      125.19      124.50        0.31 o   0.2711E-01
   3  -6  -4       92.84       95.90        0.26 o   0.4538E-01
  -3   6   3      106.82      107.73        0.29 o   0.3878E-01
  -3  -6   2      119.99      118.18        0.27 o   0.2961E-01
  -3  -6   1       62.38       59.45        0.41 o   0.7622E-01
  -3   6   0       35.76       38.84        0.56 o   0.1511E+00
  -3  -6  -1       87.80       83.44        0.34 o   0.5134E-01
   3   6   2      110.47      103.26        0.32 o   0.3599E-01
  -3   6  -3      122.38      122.88        0.34 o   0.2811E-01
   3   6   4      103.86      102.49        0.31 o   0.4135E-01
  -3   6  -5      123.67      125.03        0.37 o   0.2763E-01
  -3  -6  -6       95.30       97.31        0.37 o   0.4840E-01
   3  -6   7       38.07       35.57        0.63 o   0.1389E+00
  -3   6  -8       13.15       11.26        1.61 o   0.4447E-01
  -3   6  -9       33.09       32.60        0.69 o   0.1459E+00
  -3  -6 -10       52.33       54.21        0.55 o   0.1307E+00
  -3   6 -11       55.40       53.13        0.52 o   0.1221E+00
  -3  -6 -12       80.12       79.85        0.46 o   0.6140E-01
  -3  -6 -13       80.09       81.30        0.52 o   0.7190E-01
  -3  -6 -14       64.78       63.92        0.61 o   0.1041E+00
   3  -6  15       49.56       50.09        0.73 o   0.1460E+00
   3   6  16       15.59       14.02        1.78 o   0.4185E-01
  -3   6 -17       10.67       12.01        3.00 <   0.0000E+00
   3  -6  18        2.31        6.89       14.12 <   0.0000E+00
  -3  -6 -19       -5.11        4.51        6.77 <   0.0000E+00
   3  -6  20        7.59        1.79        6.49 <   0.0000E+00
   3  -6  21       16.81       16.11        3.12 o   0.5515E-01
  -3   6 -22       10.52        9.98        5.29 <   0.0000E+00
  -3  -6 -23       29.03       26.27        2.07 o   0.9951E-01
  -3  -6 -24       21.03       15.10        4.05 o   0.3583E-01
  -3  -6 -25       30.00       24.41        3.33 o   0.8178E-01
   3   7 -27       10.01        6.07        8.66 <   0.0000E+00
  -3   7  26        4.82        8.39       13.09 <   0.0000E+00
   3   7 -25       11.29        7.31        5.63 <   0.0000E+00
  -3  -7  24       16.55        7.44        3.61 o   0.1211E-01
   3   7 -23       18.02       19.32        3.15 o   0.7542E-01
  -3   7  22        8.14        2.49        6.08 <   0.0000E+00
  -3   7  21       12.32        9.07        4.68 <   0.0000E+00
   3   7 -20       13.28       11.72        3.84 <   0.0000E+00
  -3  -7  19        6.18        6.83        7.13 <   0.0000E+00
   3   7 -18       32.38       33.85        1.62 o   0.1468E+00
   3  -7 -17       12.04       12.49        2.75 o   0.3778E-01
  -3  -7  16       20.06       17.49        1.81 o   0.4427E-01
   3   7 -15       80.97       80.65        0.68 o   0.7034E-01
  -3  -7  14       15.62        6.45        2.04 o   0.1304E-01
   3  -7 -13       73.97       74.58        0.70 o   0.8380E-01
   3  -7 -12        8.23        2.39        3.62 <   0.0000E+00
   3  -7 -11       13.23       14.58        2.31 o   0.3708E-01
   3  -7 -10       15.60       15.19        1.88 o   0.7116E-01
   3  -7  -9        6.03        3.53        4.37 <   0.0000E+00
   3  -7  -8       14.83       14.38        1.57 o   0.2338E-01
   3  -7  -7       70.74       64.83        0.51 o   0.5191E-01
  -3  -7   6       82.11       79.72        0.36 o   0.6341E-01
   3  -7  -5       62.84       66.34        0.29 o   0.9247E-01
   3  -7  -4       84.16       82.76        0.31 o   0.5234E-01
  -3   7   3        5.16        1.93        3.05 <   0.0000E+00
   3   7  -2       52.96       52.08        0.41 o   0.1347E+00
  -3   7   1       22.20       17.02        0.79 o   0.3724E-01
  -3   7   0       10.31        7.59        1.22 o   0.1239E-01
   3   7   1       16.77       12.38        1.06 o   0.2378E-01
  -3  -7  -2       85.25       84.21        0.37 o   0.6371E-01
   3   7   3       18.25       20.58        0.71 o   0.6398E-01
  -3  -7  -4      115.27      111.69        0.34 o   0.2902E-01
  -3   7  -5       84.30       83.68        0.37 o   0.6369E-01
  -3   7  -6       89.56       87.70        0.35 o   0.5101E-01
  -3  -7  -7       39.92       39.04        0.60 o   0.1580E+00
  -3  -7  -8       35.35       32.42        0.69 o   0.1082E+00
  -3   7  -9        9.40        9.87        2.09 o   0.1346E-01
  -3   7 -10       15.88       17.37        1.39 o   0.6910E-01
  -3  -7 -11       45.66       46.60        0.64 o   0.1544E+00
  -3  -7 -12       27.89       28.06        0.97 o   0.1237E+00
  -3  -7 -13      103.58      106.44        0.50 o   0.3246E-01
   3  -7  14       51.78       52.11        0.69 o   0.1424E+00
  -3   7 -15       80.55       78.51        0.59 o   0.6592E-01
   3   7  16       50.70       50.61        0.77 o   0.1413E+00
  -3  -7 -17        9.79       10.20        3.38 <   0.0000E+00
   3  -7  18       34.11       34.05        1.09 o   0.1532E+00
   3  -7  19       14.67       12.38        2.57 o   0.3262E-01
  -3   7 -20       -7.92        2.90        6.77 <   0.0000E+00
  -3   7 -21       31.72       31.94        1.87 o   0.1459E+00
  -3   7 -22       26.60       25.53        2.80 o   0.1043E+00
  -3   7 -23       43.91       40.98        1.73 o   0.1457E+00
   3  -7  24       32.86       30.47        2.87 o   0.1337E+00
   3  -7  25       19.86       17.57        7.44 <   0.0000E+00
   3   8 -26       34.75       31.59        3.19 o   0.1239E+00
  -3   8  25       22.73       20.39        2.94 o   0.8304E-01
  -3   8  24       48.10       47.89        1.46 o   0.1508E+00
   3  -8 -23       27.38       27.21        2.16 o   0.1297E+00
  -3   8  22       43.21       43.59        1.48 o   0.1597E+00
   3  -8 -21       23.70       24.16        2.43 o   0.8019E-01
   3   8 -20       17.43       14.92        3.13 o   0.4172E-01
   3   8 -19       -6.19        1.79        7.95 <   0.0000E+00
  -3  -8  18       41.64       40.53        1.48 o   0.1611E+00
   3   8 -17       52.92       54.15        1.08 o   0.1380E+00
   3   8 -16      106.28      110.93        0.61 o   0.3232E-01
   3  -8 -15       69.24       70.53        0.71 o   0.6396E-01
   3   8 -14      106.78      112.94        0.58 o   0.3124E-01
  -3   8  13       39.39       40.71        1.00 o   0.1574E+00
   3  -8 -12       43.71       40.10        0.89 o   0.9009E-01
   3  -8 -11       18.87       18.97        1.68 o   0.4764E-01
   3  -8 -10       32.99       34.08        0.98 o   0.1474E+00
   3  -8  -9       35.22       36.55        0.87 o   0.1564E+00
  -3   8   8      148.93      143.21        0.49 o   0.1800E-01
  -3   8   7       73.18       70.51        0.47 o   0.7510E-01
  -3   8   6      192.23      207.64        0.33 o   0.8149E-02
  -3   8   5       52.28       55.06        0.43 o   0.7082E-01
   3  -8  -4      122.72      124.35        0.33 o   0.2292E-01
   3   8  -3       53.97       55.82        0.41 o   0.1356E+00
  -3  -8   2       79.84       78.55        0.36 o   0.7299E-01
   3   8  -1       13.36       11.73        1.20 o   0.5643E-01
  -3   8   0       19.23       18.97        0.65 o   0.5712E-01
  -3  -8  -1       32.19       32.79        0.74 o   0.1474E+00
  -3  -8  -2      107.33      105.83        0.41 o   0.3603E-01
  -3   8  -3       37.65       35.66        0.62 o   0.1534E+00
  -3  -8  -4      136.83      129.91        0.32 o   0.2178E-01
  -3   8  -5       43.11       39.66        0.47 o   0.1593E+00
  -3   8  -6      190.13      188.72        0.33 o   0.1000E-01
  -3   8  -7       51.15       58.64        0.35 o   0.6676E-01
  -3  -8  -8       98.08       98.25        0.41 o   0.4167E-01
  -3   8  -9        3.71        6.95        5.93 <   0.0000E+00
   3   8  10        8.35        7.54        3.06 <   0.0000E+00
   3   8  11       16.42       17.00        1.62 o   0.4414E-01
  -3  -8 -12       75.22       74.34        0.58 o   0.8176E-01
   3  -8  13       16.58       16.58        1.64 o   0.6742E-01
   3  -8  14      118.04      118.37        0.52 o   0.2805E-01
  -3   8 -15       50.21       48.81        0.74 o   0.1474E+00
  -3  -8 -16       71.35       72.21        0.63 o   0.8953E-01
  -3  -8 -17       45.49       45.74        0.88 o   0.1548E+00
   3  -8  18        8.46        3.82        4.00 <   0.0000E+00
   3  -8  19       -5.25        3.88        7.81 <   0.0000E+00
  -3  -8 -20       39.25       35.44        1.92 o   0.1393E+00
  -3   8 -21       22.28       19.95        3.00 o   0.5991E-01
  -3  -8 -22       50.02       49.42        1.64 o   0.1390E+00
  -3   8 -23       17.90       15.76        3.61 o   0.5371E-01
   3  -8  24       37.41       37.69        2.64 o   0.1570E+00
  -3   9  26       11.19        2.22       12.94 <   0.0000E+00
   3   9 -25       -3.29        3.97       22.13 <   0.0000E+00
   3  -9 -24        8.45        7.37        6.76 <   0.0000E+00
  -3   9  23       -5.13        7.74       10.66 <   0.0000E+00
   3   9 -22       -4.68        1.42       11.65 <   0.0000E+00
  -3  -9  21        6.80       11.79        8.86 <   0.0000E+00
   3  -9 -20       11.33       12.56        4.46 <   0.0000E+00
  -3  -9  19        5.08        8.13       10.01 <   0.0000E+00
  -3   9  18       -6.73        6.60        6.46 <   0.0000E+00
   3  -9 -17        6.36        4.82        7.44 <   0.0000E+00
   3  -9 -16       17.01       16.22        2.91 o   0.5231E-01
   3  -9 -15       -2.48        0.97       10.87 <   0.0000E+00
   3  -9 -14        5.74        4.18        4.97 <   0.0000E+00
   3   9 -13       17.23       18.15        1.96 o   0.7466E-01
   3   9 -12       39.28       38.67        1.04 o   0.1425E+00
   3   9 -11        7.60       11.24        4.04 <   0.0000E+00
  -3   9  10        9.61       13.51        2.60 <   0.0000E+00
   3   9  -9       20.06       19.52        1.11 o   0.6594E-01
   3  -9  -8       12.57       11.56        1.33 o   0.2835E-01
   3  -9  -7       24.70       22.86        1.84 o   0.7982E-01
  -3   9   6       62.26       56.99        0.79 o   0.1107E+00
  -3   9   5       13.35        6.85        2.11 o   0.4764E-02
   3   9  -4       60.20       55.82        0.57 o   0.7396E-01
  -3   9   3       51.71       51.97        0.40 o   0.1025E+00
  -3   9   2       14.59       14.71        1.08 o   0.2793E-01
  -3  -9   1       34.96       32.62        0.56 o   0.1554E+00
  -3   9   0        4.77        3.08        4.91 <   0.0000E+00
  -3  -9  -1       61.92       61.87        0.56 o   0.1029E+00
   3   9   2       14.90       15.21        1.47 o   0.6448E-01
   3   9   3       33.66       29.90        0.71 o   0.1306E+00
  -3   9  -4       73.78       73.76        0.54 o   0.8391E-01
  -3   9  -5       37.02       36.13        0.72 o   0.1549E+00
  -3   9  -6       77.94       76.97        0.40 o   0.7604E-01
  -3   9  -7       22.43       23.89        0.62 o   0.9293E-01
  -3  -9  -8       17.39       16.60        1.27 o   0.6960E-01
  -3  -9  -9       14.65       15.23        1.47 o   0.5867E-01
  -3   9 -10       13.22       16.62        1.72 o   0.3704E-01
  -3  -9 -11       10.20       14.15        2.75 <   0.0000E+00
  -3  -9 -12       14.39       15.59        1.99 o   0.4936E-01
  -3  -9 -13        9.81       11.83        3.03 <   0.0000E+00
  -3  -9 -14       50.42       48.69        0.75 o   0.1471E+00
  -3   9 -15        9.62       12.75        3.15 <   0.0000E+00
   3   9  16       42.29       41.85        0.85 o   0.1563E+00
  -3   9 -17       10.87       15.05        3.16 <   0.0000E+00
  -3  -9 -18       12.30       12.62        2.97 o   0.3491E-01
   3  -9  19        5.13        6.05        8.77 <   0.0000E+00
  -3  -9 -20        9.54        4.69        6.92 <   0.0000E+00
  -3   9 -21       13.28        9.84        5.34 <   0.0000E+00
  -3   9 -22       21.51       23.29        3.32 o   0.9840E-01
  -3   9 -23        4.21        2.90       17.00 <   0.0000E+00
   3  -9  24       27.33       28.84        3.32 o   0.1284E+00
  -3  10  25       18.45       20.50        4.14 o   0.6793E-01
  -3 -10  24       42.99       41.27        1.62 o   0.1532E+00
   3 -10 -23       29.68       32.22        2.16 o   0.1375E+00
   3 -10 -22       21.61       23.72        2.86 o   0.9593E-01
   3 -10 -21       26.84       28.27        2.44 o   0.1247E+00
  -3  10  20        6.05        8.26        8.22 <   0.0000E+00
  -3 -10  19        1.94        1.45       25.37 <   0.0000E+00
  -3  10  18       33.82       35.36        1.69 o   0.1495E+00
  -3 -10  17       39.47       41.83        1.44 o   0.1604E+00
   3  10 -16       61.91       65.89        1.06 o   0.1011E+00
  -3  10  15       38.59       42.31        1.47 o   0.1251E+00
   3  10 -14       63.61       68.05        0.64 o   0.9665E-01
   3  10 -13       25.82       29.01        2.39 o   0.1218E+00
   3  10 -12       41.97       41.18        0.89 o   0.1558E+00
   3 -10 -11       45.32       44.50        0.75 o   0.1561E+00
   3 -10 -10       31.70       31.11        0.79 o   0.1401E+00
   3 -10  -9       17.15       17.98        2.87 o   0.6919E-01
  -3  10   8       53.68       51.99        1.13 o   0.1380E+00
   3  10  -7       60.25       62.31        0.76 o   0.9743E-01
  -3  10   6      133.70      127.29        0.52 o   0.2327E-01
   3 -10  -5       15.01        8.85        1.76 o   0.1714E-01
   3  10  -4      123.55      119.10        0.44 o   0.2793E-01
  -3  10   3       20.49       23.66        0.69 o   0.9468E-01
   3  10  -2       99.98       94.57        0.37 o   0.4492E-01
   3  10  -1       37.50       36.40        0.86 o   0.1599E+00
  -3  10   0       15.98       15.29        1.51 o   0.6949E-01
  -3  10  -1       39.30       40.49        0.75 o   0.1543E+00
  -3  10  -2      120.10      115.07        0.47 o   0.2974E-01
  -3  10  -3       13.41        8.68        1.64 o   0.5373E-02
   3  10   4      135.28      134.76        0.50 o   0.2240E-01
   3  10   5        3.23        6.69        7.02 <   0.0000E+00
  -3  10  -6      107.59      106.01        0.48 o   0.3614E-01
  -3  10  -7       31.92       36.70        0.63 o   0.1173E+00
  -3  10  -8       16.39       12.45        1.69 o   0.3591E-01
  -3 -10  -9       14.35       10.77        1.92 o   0.3810E-01
  -3 -10 -10       57.65       57.15        0.66 o   0.1201E+00
   3  10  11       27.09       28.43        1.11 o   0.1285E+00
  -3 -10 -12       63.67       64.25        0.67 o   0.1104E+00
  -3  10 -13       29.27       29.71        1.24 o   0.1381E+00
  -3 -10 -14       62.10       64.69        0.73 o   0.9908E-01
   3  10  15       27.88       29.21        1.33 o   0.1318E+00
   3 -10  15       28.58       29.21        3.58 o   0.1402E+00
   3 -10  16       44.92       44.44        0.99 o   0.1581E+00
  -3  10 -17       10.97       12.17        3.44 <   0.0000E+00
   3 -10  18        9.99       12.71        3.60 <   0.0000E+00
  -3 -10 -19       -6.38        5.25        9.92 <   0.0000E+00
   3 -10  20       -4.71        3.05       13.24 <   0.0000E+00
  -3 -10 -21       16.18       18.35        4.68 <   0.0000E+00
  -3  10 -22       20.31       22.75        3.38 o   0.9292E-01
  -3 -10 -23       21.19       13.66        3.71 o   0.4013E-01
  -3  11  24       12.68       12.02        5.34 <   0.0000E+00
   3  11 -23       29.50       27.78        2.44 o   0.1063E+00
   3 -11 -22       11.47        7.33        5.84 <   0.0000E+00
  -3 -11  22        6.08        7.33        8.55 <   0.0000E+00
   3 -11 -21       22.75       20.62        3.09 o   0.8578E-01
  -3 -11  21       22.67       20.62        4.77 o   0.1411E+00
  -3  11  20       -6.09        3.72       10.78 <   0.0000E+00
  -3 -11  20        3.71        3.72       14.84 <   0.0000E+00
  -3 -11  19       -8.24        1.76        6.14 <   0.0000E+00
   3  11 -18       -9.14        4.63        5.55 <   0.0000E+00
   3 -11 -17       13.07       13.51        3.86 <   0.0000E+00
   3 -11 -16       15.64       18.31        3.14 o   0.5758E-01
   3  11 -15       26.23       28.50        1.87 o   0.1235E+00
  -3  11  14       37.57       38.70        1.53 o   0.1586E+00
   3 -11 -13       39.15       39.41        1.55 o   0.1612E+00
  -3  11  12       43.40       43.47        1.51 o   0.1371E+00
   3  11 -11       30.71       31.16        0.60 o   0.1427E+00
  -3 -11  10        4.30        1.63        7.77 <   0.0000E+00
  -3  11   9        5.13        5.78        6.03 <   0.0000E+00
   3  11  -8       48.59       48.75        0.52 o   0.1492E+00
  -3 -11   7       42.93       45.67        0.97 o   0.1346E+00
   3 -11  -6       75.73       73.68        0.63 o   0.8102E-01
   3 -11  -5       87.97       83.91        0.59 o   0.5957E-01
  -3  11   4       65.43       66.22        0.88 o   0.8748E-01
   3  11  -3      100.98      107.93        0.31 o   0.2723E-01
   3  11  -2       30.54       29.27        0.72 o   0.1225E+00
  -3 -11   1       52.07       49.43        0.72 o   0.1376E+00
  -3 -11   0       29.80       29.16        1.01 o   0.1161E+00
  -3  11  -1       63.26       59.94        0.61 o   0.1045E+00
  -3 -11  -2       51.91       48.73        0.63 o   0.1423E+00
  -3  11  -3      110.61      106.28        0.48 o   0.3581E-01
  -3  11  -4       73.60       70.36        0.60 o   0.7953E-01
  -3  11  -5       89.83       92.01        0.54 o   0.4999E-01
  -3  11  -6       82.53       84.70        0.49 o   0.6353E-01
  -3 -11  -7       54.26       58.41        0.53 o   0.8260E-01
  -3 -11  -8       24.88       27.07        1.36 o   0.1175E+00
  -3  11  -8       26.82       27.07        2.98 o   0.1343E+00
  -3 -11  -9        4.79        1.49        6.14 <   0.0000E+00
  -3  11  -9       -4.65        1.49        8.08 <   0.0000E+00
   3 -11  10       16.49       14.89        1.80 o   0.2327E-01
  -3 -11 -11       45.36       44.93        0.80 o   0.1568E+00
  -3 -11 -12       45.07       44.09        0.83 o   0.1476E+00
  -3 -11 -13       56.43       57.61        0.73 o   0.1289E+00
   3  11  14       63.46       62.77        0.71 o   0.1110E+00
  -3 -11 -15       51.73       50.55        0.99 o   0.1404E+00
  -3 -11 -16       34.35       35.92        1.19 o   0.1528E+00
  -3 -11 -17       24.54       24.17        1.89 o   0.1097E+00
  -3 -11 -18      -13.02        4.59        4.77 <   0.0000E+00
  -3  11 -19       -5.64        5.15       11.44 <   0.0000E+00
  -3 -11 -20       11.69       13.38        6.04 <   0.0000E+00
  -3 -11 -21       35.24       36.80        2.03 o   0.1562E+00
  -3  11 -22       31.75       30.20        2.42 o   0.1417E+00
   3 -11  23       42.60       41.11        1.92 o   0.1362E+00
   3 -12 -24       30.24       30.16        3.44 o   0.1398E+00
   3 -12 -23       40.94       38.88        1.77 o   0.1215E+00
   3  12 -22       38.80       34.50        1.72 o   0.1404E+00
  -3 -12  21        6.02       10.24       10.24 <   0.0000E+00
  -3  12  20       13.30       15.81        4.40 <   0.0000E+00
  -3  12  19       20.62       20.48        3.20 o   0.6666E-01
  -3 -12  19       27.84       20.48        6.22 o   0.4767E-01
   3  12 -18        6.24       14.37       11.13 <   0.0000E+00
  -3 -12  18       17.25       14.37        9.53 <   0.0000E+00
  -3 -12  17       43.00       42.66        1.46 o   0.1603E+00
  -3  12  16       59.11       60.97        1.32 o   0.1151E+00
  -3 -12  16       59.55       60.97        2.82 o   0.9160E-01
  -3 -12  15       65.11       67.30        1.07 o   0.9964E-01
  -3  12  14       75.92       77.32        1.14 o   0.7451E-01
   3  12 -13       63.78       64.79        1.23 o   0.1033E+00
   3 -12 -12       18.42       16.90        2.99 o   0.6362E-01
   3  12 -11       41.75       42.86        1.58 o   0.1506E+00
  -3 -12  10       46.26       51.73        0.95 o   0.8063E-01
  -3  12   9        5.69        6.87        2.76 <   0.0000E+00
   3 -12  -8       60.88       64.24        0.85 o   0.9207E-01
  -3 -12   7       97.48       99.45        0.73 o   0.4300E-01
   3 -12  -6       56.26       55.55        0.87 o   0.1264E+00
   3 -12  -5      132.70      136.53        0.85 o   0.2124E-01
   3  12  -4       30.90       27.54        1.66 o   0.7967E-01
  -3  12   3      124.21      122.68        0.84 o   0.2745E-01
  -3  12   2        9.82        8.92        1.60 o   0.1688E-01
   3  12  -1       38.09       36.60        0.88 o   0.1567E+00
  -3 -12   0        5.34        6.55        4.94 <   0.0000E+00
  -3  12  -1       94.28       91.03        0.55 o   0.4965E-01
   3  12   2       13.95        8.15        1.81 o   0.1042E-01
  -3  12  -3      131.52      129.95        0.48 o   0.2236E-01
  -3  12  -4       31.59       31.96        0.99 o   0.1282E+00
  -3 -12  -5      132.98      132.38        0.52 o   0.2264E-01
  -3 -12  -6       50.38       50.38        0.61 o   0.1367E+00
  -3 -12  -7       65.43       63.93        0.69 o   0.9972E-01
  -3  12  -8       50.17       50.93        0.77 o   0.1325E+00
   3 -12   9       26.64       22.84        1.20 o   0.7110E-01
  -3  12  -9       19.47       22.84        7.71 <   0.0000E+00
  -3 -12 -10       46.64       48.09        0.78 o   0.1329E+00
  -3  12 -11       39.92       40.82        0.92 o   0.1579E+00
  -3  12 -12       12.86       15.50        2.43 o   0.5599E-01
  -3 -12 -13       48.35       48.22        0.87 o   0.1520E+00
  -3 -12 -14       67.35       66.01        0.87 o   0.9971E-01
  -3 -12 -15       48.94       46.75        1.01 o   0.1275E+00
  -3 -12 -16       38.02       37.31        1.50 o   0.1563E+00
   3 -12  16       38.72       37.31        2.86 o   0.9212E-01
  -3  12 -17       23.04       21.13        2.13 o   0.8629E-01
  -3  12 -18        6.08        6.87       10.93 <   0.0000E+00
   3 -12  18        7.28        6.87       11.61 <   0.0000E+00
  -3  12 -19        6.07        7.93       14.80 <   0.0000E+00
   3 -12  19       10.34        7.93        6.11 o   0.5193E-01
   3 -12  20        7.02       10.35        8.78 <   0.0000E+00
  -3  12 -21       -7.81        5.88        8.93 <   0.0000E+00
  -3 -12 -22       22.10       21.04        3.35 o   0.9192E-01
  -3  12 -23       25.05       24.19        4.01 o   0.8312E-01
   3  13 -23       11.64       10.00        7.78 <   0.0000E+00
   3  13 -22       -5.89        4.14       12.53 <   0.0000E+00
  -3 -13  22        4.84        4.14       17.54 <   0.0000E+00
   3  13 -21       -8.46        4.00        8.78 <   0.0000E+00
  -3 -13  21        5.60        4.00       10.58 <   0.0000E+00
  -3  13  20       10.83        6.16        5.74 <   0.0000E+00
  -3 -13  20        4.95        6.16       31.45 <   0.0000E+00
   3  13 -19       10.35        9.79        6.58 <   0.0000E+00
   3 -13 -19       10.62        9.79        8.48 <   0.0000E+00
   3 -13 -18        5.71        3.26       10.19 <   0.0000E+00
  -3  13  17       15.23       15.72        4.26 <   0.0000E+00
  -3 -13  17       16.59       15.72        4.86 o   0.1552E+00
  -3 -13  16       12.24        3.52        4.10 <   0.0000E+00
  -3  13  15       13.73       14.07        5.90 <   0.0000E+00
   3 -13 -15       12.34       14.07        3.92 o   0.1101E+00
  -3  13  14       -4.37        8.09       13.62 <   0.0000E+00
  -3  13  13       15.00       21.80        4.73 <   0.0000E+00
   3 -13 -12        9.80       15.17        6.59 <   0.0000E+00
  -3  13  11       19.45       21.64        3.38 o   0.8994E-01
   3 -13 -10       12.39       11.82        5.28 <   0.0000E+00
   3 -13  -9       11.43        1.51        2.02 o   0.8251E-02
  -3  13   8       26.55       26.01        1.59 o   0.1181E+00
  -3 -13   7       18.73       16.67        2.25 o   0.4978E-01
   3 -13  -6       17.08       16.98        3.32 o   0.4363E-01
  -3  13   5        5.37        9.03        9.84 <   0.0000E+00
  -3  13   4       31.02       30.85        1.76 o   0.1445E+00
  -3  13   3       20.04       18.98        2.49 o   0.5609E-01
  -3  13   2       19.76       18.91        0.83 o   0.7004E-01
   3  13  -1        6.73        7.78        3.45 <   0.0000E+00
   3  13   0       -3.54        5.50        6.56 <   0.0000E+00
   3  13   1       18.83       19.39        1.45 o   0.6719E-01
  -3  13  -2       16.60       15.67        1.52 o   0.2638E-01
  -3  13  -3       18.65       18.82        1.32 o   0.4710E-01
  -3  13  -4       37.30       38.31        0.88 o   0.1573E+00
   3  13   5       27.77       28.14        0.97 o   0.1309E+00
  -3 -13  -6       24.69       25.88        0.98 o   0.1171E+00
   3  13   7       19.77       19.75        1.37 o   0.8553E-01
   3  13   8       20.14       23.03        1.29 o   0.8637E-01
  -3 -13  -9        5.76        6.05        4.86 <   0.0000E+00
  -3 -13 -10        4.37        4.35        6.08 <   0.0000E+00
  -3 -13 -11       15.78       16.80        2.71 o   0.7156E-01
  -3  13 -11       11.94       16.80        7.97 <   0.0000E+00
   3 -13  12       23.86       25.66        1.85 o   0.9576E-01
  -3  13 -13       34.99       38.01        1.39 o   0.1469E+00
  -3 -13 -14       21.01       22.32        2.20 o   0.8715E-01
  -3  13 -14       20.46       22.32        7.24 <   0.0000E+00
  -3 -13 -15       44.50       45.99        1.33 o   0.1491E+00
  -3 -13 -16        5.71        2.25        7.92 <   0.0000E+00
  -3  13 -17       36.06       35.62        1.69 o   0.1567E+00
   3 -13  17       34.57       35.62        4.94 o   0.1579E+00
   3 -13  18       11.86        3.39        5.35 <   0.0000E+00
   3 -13  19       15.41       15.09        4.32 <   0.0000E+00
  -3  13 -20       -9.56        4.01       10.03 <   0.0000E+00
   3 -13  20       11.13        4.01       10.71 <   0.0000E+00
  -3  13 -21       14.60       14.73        5.59 <   0.0000E+00
   3 -13  21       16.04       14.73       11.18 <   0.0000E+00
  -3  13 -22       15.98       10.46        6.22 <   0.0000E+00
  -3  13 -23       34.91       35.50        4.55 o   0.1535E+00
   3 -14 -23       44.73       46.54        3.36 o   0.1110E+00
   3  14 -22       18.64       11.73        5.34 <   0.0000E+00
   3  14 -21       33.56       32.93        1.98 o   0.1410E+00
  -3  14  20       13.82       13.00        5.57 <   0.0000E+00
   3 -14 -20       13.46       13.00        8.51 <   0.0000E+00
  -3  14  19        9.13       13.61        8.05 <   0.0000E+00
  -3 -14  19       22.46       13.61        6.50 o   0.3520E-01
  -3  14  18       11.31        6.49        5.51 <   0.0000E+00
  -3 -14  18       22.39        6.49        8.63 <   0.0000E+00
   3  14 -17       68.76       70.89        1.33 o   0.9693E-01
   3 -14 -17       70.92       70.89        2.49 o   0.7200E-01
   3  14 -16       21.79       16.71        3.33 o   0.4600E-01
   3  14 -15       99.48      102.40        1.14 o   0.3976E-01
  -3  14  14       22.48       16.41        2.80 o   0.5552E-01
   3 -14 -13       76.22       77.67        1.19 o   0.6975E-01
  -3  14  12       24.68       23.31        3.91 o   0.1168E+00
   3 -14 -12       22.70       23.31        4.47 o   0.1371E+00
   3  14 -11       11.01        3.67        6.95 <   0.0000E+00
   3 -14 -11        2.99        3.67        6.02 o   0.1108E+00
   3 -14 -10       -5.99        0.77       11.56 <   0.0000E+00
   3  14  -9       60.50       63.18        1.36 o   0.1047E+00
   3 -14  -8       41.21       38.99        1.70 o   0.1613E+00
  -3  14   7       92.15       92.54        1.05 o   0.5330E-01
  -3  14   6       19.62       18.77        3.00 o   0.6497E-01
  -3  14   5       89.41       85.50        0.89 o   0.5605E-01
  -3  14   4       14.14        8.95        3.82 <   0.0000E+00
   3  14  -3       54.13       53.49        1.33 o   0.1169E+00
   3  14  -2        8.55        7.12        1.62 o   0.2578E-01
   3  14  -1       28.70       29.23        1.04 o   0.1328E+00
   3  14   0        6.62        3.91        3.84 <   0.0000E+00
  -3  14  -1       24.89       25.35        1.22 o   0.1077E+00
   3  14   2       15.82       13.10        1.47 o   0.4492E-01
  -3  14  -3       79.05       73.29        0.56 o   0.6023E-01
  -3  14  -4       10.83        4.45        2.30 o   0.1600E-01
  -3  14  -5       80.67       80.08        0.55 o   0.6429E-01
  -3  14  -6       24.49       24.66        1.47 o   0.1095E+00
  -3 -14  -6       23.62       24.66        1.67 o   0.1366E+00
   3  14   7       85.68       88.24        0.96 o   0.4937E-01
  -3 -14  -7       86.65       88.24        0.77 o   0.2616E-01
  -3  14  -8       34.07       33.99        1.60 o   0.1479E+00
  -3  14  -9       45.12       47.60        1.36 o   0.1565E+00
  -3 -14 -10        6.73        3.20        6.29 <   0.0000E+00
  -3  14 -11       32.38       32.67        1.43 o   0.1463E+00
  -3 -14 -12       26.63       27.36        1.74 o   0.1250E+00
  -3  14 -12       26.58       27.36        4.66 o   0.1393E+00
  -3 -14 -13       89.49       92.27        0.90 o   0.4290E-01
  -3  14 -13       91.14       92.27        2.12 o   0.2699E-01
  -3  14 -14       23.85       19.12        2.20 o   0.6271E-01
  -3  14 -15       86.36       89.04        1.03 o   0.5131E-01
  -3  14 -16       17.06       11.70        3.34 o   0.2673E-01
   3 -14  17       39.14       39.45        1.84 o   0.1540E+00
  -3  14 -18        5.59        0.04       15.83 <   0.0000E+00
   3 -14  18        0.11        0.04       10.55 <   0.0000E+00
  -3  14 -19       12.26        8.70        5.22 <   0.0000E+00
   3 -14  20       17.04       15.15        4.42 <   0.0000E+00
  -3  14 -21       37.80       37.85        2.89 o   0.1598E+00
   3 -14  21       33.70       37.85        5.26 o   0.1168E+00
  -3 -14 -22       14.53       12.68        6.15 <   0.0000E+00
  -3  14 -23       39.40       39.42        4.30 o   0.1608E+00
   3 -15 -23      -12.92        3.63        8.69 <   0.0000E+00
   3 -15 -22       15.80       11.24        6.16 o   0.6084E-01
   3  15 -21       -1.47        3.97       62.17 <   0.0000E+00
   3 -15 -20        5.93        9.01       10.68 <   0.0000E+00
  -3 -15  20        6.58        9.01       15.65 <   0.0000E+00
   3  15 -19       10.43        8.52        8.21 <   0.0000E+00
   3 -15 -19       13.79        8.52        9.10 <   0.0000E+00
  -3  15  18       11.91        1.39        5.19 <   0.0000E+00
  -3 -15  17       10.90       16.38        5.12 <   0.0000E+00
   3  15 -16        8.68        7.83       10.55 <   0.0000E+00
   3 -15 -16       11.22        7.83        6.44 o   0.4986E-01
   3 -15 -15        5.42        9.85       12.61 <   0.0000E+00
   3 -15 -14       13.45       14.65        5.14 <   0.0000E+00
  -3  15  13        2.66        3.05       21.53 <   0.0000E+00
   3  15 -12       18.13       17.59        4.49 o   0.5857E-01
   3 -15 -12       17.26       17.59        4.86 o   0.1433E+00
   3  15 -11      -11.33        4.73        6.40 <   0.0000E+00
   3 -15 -11       -5.09        4.73       13.46 <   0.0000E+00
  -3  15  10       20.23       19.72        3.50 o   0.8459E-01
  -3  15   9       -7.93        6.88        8.21 <   0.0000E+00
  -3  15   8       -5.29        2.91        9.91 <   0.0000E+00
   3 -15  -7        9.17        8.67        5.86 <   0.0000E+00
  -3  15   6       21.75       21.09        2.61 o   0.7448E-01
  -3  15   5       29.68       30.81        1.98 o   0.1383E+00
   3  15  -4       46.20       47.81        1.62 o   0.1445E+00
   3  15  -3       21.09       23.17        2.50 o   0.9551E-01
  -3  15   2       42.33       41.44        0.67 o   0.1558E+00
  -3  15   1       11.32        7.42        4.83 <   0.0000E+00
   3  15   0       -5.95        1.28        5.94 <   0.0000E+00
  -3  15  -1       -2.43        5.30       11.57 <   0.0000E+00
  -3  15  -2       26.20       25.11        2.01 o   0.8648E-01
  -3 -15  -3       22.69       23.29        1.75 o   0.1066E+00
  -3  15  -4       46.98       46.37        0.97 o   0.1510E+00
   3  15   5       40.13       37.90        1.06 o   0.1292E+00
  -3 -15  -6       36.59       36.48        1.54 o   0.1544E+00
  -3 -15  -7       18.42       18.14        2.65 o   0.5465E-01
  -3 -15  -8       -6.53        0.90        7.48 <   0.0000E+00
  -3  15  -9       -4.11        6.44       11.69 <   0.0000E+00
  -3 -15 -10       20.47       20.11        2.13 o   0.9559E-01
  -3 -15 -11        6.78       10.37        5.96 <   0.0000E+00
  -3 -15 -12       26.95       27.76        1.70 o   0.1272E+00
  -3 -15 -13       12.91       12.75        4.67 <   0.0000E+00
  -3  15 -13       18.52       12.75        8.61 <   0.0000E+00
  -3 -15 -14       23.90       27.05        2.96 o   0.1126E+00
  -3  15 -14       22.12       27.05        6.71 <   0.0000E+00
  -3 -15 -15       34.08       31.85        1.77 o   0.1125E+00
  -3  15 -16       19.49       16.98        3.04 o   0.6264E-01
   3 -15  17       26.08       24.94        2.55 o   0.8895E-01
  -3  15 -18      -12.50        1.87        7.06 <   0.0000E+00
   3 -15  18       20.43        1.87        8.09 <   0.0000E+00
  -3 -15 -19        6.06        2.61       19.95 <   0.0000E+00
  -3  15 -19        3.88        2.61        9.80 <   0.0000E+00
  -3  15 -20       13.25       13.75        5.29 <   0.0000E+00
  -3  15 -21       15.86       10.26        6.44 <   0.0000E+00
  -3  15 -22       10.85       17.44       13.81 <   0.0000E+00
   3 -16 -22       24.66       28.62        4.22 o   0.1149E+00
   3 -16 -21       -9.26        1.77       12.78 <   0.0000E+00
   3 -16 -20        4.52        7.06       24.03 <   0.0000E+00
   3  16 -19       20.31       14.17        5.52 <   0.0000E+00
  -3 -16  19       14.96       14.17        7.24 <   0.0000E+00
  -3 -16  18       21.36       21.69        3.70 o   0.9243E-01
   3 -16 -18       15.89       21.69       10.51 <   0.0000E+00
   3 -16 -17       13.57       15.50        4.73 <   0.0000E+00
   3  16 -17        9.29       15.50       19.25 <   0.0000E+00
  -3  16  16       46.72       45.84        1.75 o   0.1527E+00
   3  16 -15       23.51       25.71        4.16 o   0.1058E+00
   3 -16 -15       19.82       25.71        7.79 <   0.0000E+00
  -3  16  14       64.75       68.28        1.38 o   0.9439E-01
  -3  16  13       21.37       23.67        3.22 o   0.9971E-01
  -3  16  12       57.97       58.89        1.90 o   0.1096E+00
   3 -16 -12       56.36       58.89        2.67 o   0.6150E-01
   3  16 -11       19.95       19.96        3.86 o   0.8423E-01
   3 -16 -10        8.62        0.15        7.77 <   0.0000E+00
   3  16  -9       27.55       29.33        2.17 o   0.1305E+00
   3 -16  -8       50.11       50.41        1.54 o   0.1273E+00
   3 -16  -7       12.27        5.43        4.61 <   0.0000E+00
   3 -16  -6       80.17       82.41        1.14 o   0.5714E-01
   3 -16  -5       69.86       72.57        1.11 o   0.9294E-01
  -3  16   4       91.29       93.03        1.11 o   0.5125E-01
  -3  16   3       71.20       72.61        1.17 o   0.8316E-01
  -3  16   2       51.88       48.72        1.45 o   0.1123E+00
  -3  16   1       12.96       14.91        4.29 <   0.0000E+00
  -3  16   0       18.50       17.07        3.35 o   0.5201E-01
   3  16   1       30.63       30.76        1.80 o   0.1380E+00
   3  16   2       71.42       71.29        0.84 o   0.8072E-01
  -3 -16  -3       79.30       81.73        0.82 o   0.6654E-01
  -3 -16  -4       82.50       82.02        0.80 o   0.6560E-01
  -3  16  -5       68.82       71.23        0.84 o   0.9466E-01
   3  16   6       55.18       53.77        1.26 o   0.1336E+00
  -3 -16  -7       -5.39        4.67        9.45 <   0.0000E+00
   3  16   8       21.46       24.12        2.47 o   0.9790E-01
  -3 -16  -9       26.13       25.03        2.08 o   0.9532E-01
   3 -16  10       25.52       21.97        1.87 o   0.8772E-01
  -3 -16 -11       24.13       23.64        1.91 o   0.1111E+00
  -3  16 -12       50.16       51.58        1.37 o   0.1230E+00
  -3  16 -13       26.16       27.64        3.03 o   0.1191E+00
  -3 -16 -13       26.42       27.64        3.74 o   0.1530E+00
  -3 -16 -14       44.55       44.93        1.84 o   0.1586E+00
  -3  16 -14       45.07       44.93        2.78 o   0.7535E-01
  -3 -16 -15       15.03       12.32        4.06 <   0.0000E+00
  -3  16 -15       13.86       12.32        5.84 o   0.9714E-01
  -3 -16 -16       25.09       23.98        3.63 o   0.9709E-01
  -3 -16 -17       -8.02        2.66        9.44 <   0.0000E+00
  -3 -16 -18       12.64        7.40        7.22 <   0.0000E+00
   3 -16  18       11.94        7.40        6.02 o   0.3304E-01
  -3  16 -19       -9.58        9.26        9.32 <   0.0000E+00
   3 -16  19       12.49        9.26        8.42 <   0.0000E+00
  -3  16 -20       -7.79        6.12       10.84 <   0.0000E+00
  -3  16 -21        6.65        2.19       14.98 <   0.0000E+00
   3 -17 -20       14.36        5.85        8.77 <   0.0000E+00
   3 -17 -19        9.27        1.20       10.75 <   0.0000E+00
  -3  17  18       11.51        9.08       11.20 <   0.0000E+00
   3 -17 -18       12.06        9.08        6.35 <   0.0000E+00
  -3  17  17        1.69        6.97       43.45 <   0.0000E+00
   3  17 -16       26.61       24.13        3.72 o   0.1083E+00
   3 -17 -16       24.41       24.13        4.00 o   0.1545E+00
  -3  17  15       -4.83        7.27       15.21 <   0.0000E+00
  -3  17  14       30.92       27.52        2.38 o   0.1059E+00
  -3  17  13       16.92       12.87        4.52 <   0.0000E+00
   3 -17 -13       15.42       12.87        7.71 <   0.0000E+00
   3  17 -12       30.13       31.52        2.53 o   0.1407E+00
   3  17 -11        6.04        7.50       10.14 <   0.0000E+00
  -3  17  10        7.40       12.37       10.40 <   0.0000E+00
   3 -17 -10       10.35       12.37        8.28 <   0.0000E+00
  -3  17   9       -3.77        1.43       16.86 <   0.0000E+00
   3  17  -8       23.42       27.01        2.55 o   0.1105E+00
   3 -17  -7        4.21        3.09       15.34 <   0.0000E+00
  -3  17   6       62.30       64.28        1.30 o   0.9852E-01
   3 -17  -5       15.08        5.98        3.89 <   0.0000E+00
   3  17  -4       91.47       91.79        1.11 o   0.5031E-01
  -3  17   3       21.66       15.40        2.91 o   0.4416E-01
   3  17  -2       60.66       60.25        1.31 o   0.1178E+00
  -3  17   1        5.85       12.70       11.05 <   0.0000E+00
  -3  17   0       10.78       11.66        4.69 <   0.0000E+00
  -3  17  -1       -4.45        3.17        8.50 <   0.0000E+00
  -3  17  -2       74.25       76.14        0.86 o   0.7177E-01
  -3  17  -3       11.43        1.03        3.59 <   0.0000E+00
  -3  17  -4       97.68      100.17        0.78 o   0.4018E-01
  -3 -17  -5       11.31        4.60        4.55 <   0.0000E+00
   3  17   6       79.73       77.32        1.04 o   0.7161E-01
   3  17   7        9.78        6.02        5.49 <   0.0000E+00
  -3 -17  -8       29.82       30.43        1.93 o   0.1375E+00
  -3  17  -9        7.81        5.87        6.48 <   0.0000E+00
  -3  17 -10       25.26       22.41        1.95 o   0.1023E+00
  -3  17 -11       13.38       14.01        4.03 <   0.0000E+00
  -3 -17 -12       46.75       47.96        1.58 o   0.1545E+00
  -3  17 -13        9.02       13.05        6.07 <   0.0000E+00
  -3  17 -14       48.69       49.36        1.50 o   0.1503E+00
  -3 -17 -15        9.62       10.99        6.74 <   0.0000E+00
  -3  17 -15       -3.07       10.99       48.68 <   0.0000E+00
  -3 -17 -16       38.22       39.61        3.00 o   0.1503E+00
  -3  17 -16       38.86       39.61        4.67 o   0.1450E+00
  -3 -17 -17       11.13       10.51        9.08 <   0.0000E+00
  -3  17 -17       14.27       10.51       12.25 <   0.0000E+00
  -3 -17 -18        7.15        9.66       17.50 <   0.0000E+00
  -3  17 -18        8.81        9.66       16.61 <   0.0000E+00
  -3 -17 -19       11.28        0.55        9.83 <   0.0000E+00
  -3  17 -19       -3.15        0.55       29.25 <   0.0000E+00
  -3  17 -20       17.90       17.82        5.17 <   0.0000E+00
   3 -18 -20        9.05        9.75       13.31 <   0.0000E+00
   3 -18 -19        5.64        4.71       19.27 <   0.0000E+00
   3 -18 -18       28.32       26.35        6.10 o   0.1079E+00
   3 -18 -17       15.34       11.54        4.74 <   0.0000E+00
   3  18 -16       56.97       53.31        2.14 o   0.1272E+00
   3 -18 -16       55.45       53.31        3.31 o   0.1051E+00
   3  18 -15       12.92       15.50        5.67 <   0.0000E+00
   3  18 -14       66.37       65.69        1.92 o   0.9337E-01
   3 -18 -14       67.16       65.69        2.63 o   0.6232E-01
   3  18 -13       19.56       12.06        4.00 o   0.2571E-01
   3  18 -12       45.94       48.57        1.77 o   0.1511E+00
   3  18 -11       20.60       19.82        3.63 o   0.8584E-01
  -3  18  10       -3.30        2.18       18.40 <   0.0000E+00
  -3  18   9        9.14       11.52        7.23 <   0.0000E+00
   3 -18  -8       50.28       51.99        1.45 o   0.1428E+00
   3 -18  -7        7.20        5.42        9.32 <   0.0000E+00
   3 -18  -6       96.00       98.80        1.13 o   0.3863E-01
   3 -18  -5       26.42       20.05        2.32 o   0.5058E-01
  -3  18   4      103.63      107.51        1.11 o   0.3319E-01
  -3  18   3       30.26       27.18        2.07 o   0.1112E+00
  -3  18   2       52.73       52.29        1.39 o   0.1398E+00
  -3  18   1        6.21        5.84        8.39 <   0.0000E+00
   3  18   0       -6.01        6.90       10.03 <   0.0000E+00
  -3  18  -1       20.80       15.65        2.79 o   0.5112E-01
   3  18   2       67.31       68.53        1.18 o   0.1005E+00
  -3  18  -3       39.91       36.49        1.65 o   0.1394E+00
  -3  18  -4      111.46      106.32        1.40 o   0.3470E-01
   3  18   5       22.20       21.01        3.66 o   0.7809E-01
   3  18   6       82.54       77.64        1.55 o   0.6606E-01
   3  18   7        6.81        4.06        7.91 <   0.0000E+00
  -3  18  -8       35.99       35.74        1.67 o   0.1496E+00
  -3 -18  -9       14.07       20.05        3.84 <   0.0000E+00
  -3  18 -10       10.70       12.88        5.59 <   0.0000E+00
  -3  18 -11       30.15       31.18        2.20 o   0.1378E+00
  -3  18 -12       48.66       51.46        1.43 o   0.1332E+00
  -3  18 -13       16.30       10.80        3.97 o   0.1774E-01
  -3  18 -14       51.21       50.79        1.51 o   0.1376E+00
  -3 -18 -15       17.48       10.13        4.47 o   0.2767E-01
  -3 -18 -16       37.58       36.20        2.43 o   0.1500E+00
  -3  18 -17        9.02       12.19       10.69 <   0.0000E+00
  -3 -18 -18        6.69        9.86       16.84 <   0.0000E+00
  -3  18 -18        9.21        9.86        7.59 <   0.0000E+00
  -3 -18 -19       -4.84        6.11       21.32 <   0.0000E+00
  -3 -18 -20        8.55       14.75       14.59 <   0.0000E+00
   3 -19 -18        8.25        8.54       13.50 <   0.0000E+00
   3 -19 -17        6.14        5.87       11.16 <   0.0000E+00
   3 -19 -16       11.17        8.77       10.45 <   0.0000E+00
   3  19 -15       10.93        2.48        8.50 <   0.0000E+00
   3 -19 -15       -9.12        2.48        9.51 <   0.0000E+00
   3  19 -14       15.72       12.13        4.82 <   0.0000E+00
  -3  19  13       10.75        2.52       10.12 <   0.0000E+00
   3 -19 -13       -4.78        2.52       12.83 <   0.0000E+00
   3 -19 -12       10.82       10.06        6.71 <   0.0000E+00
   3 -19 -11      -10.29        1.98        6.48 <   0.0000E+00
   3 -19 -10        8.28        8.16        8.52 <   0.0000E+00
   3  19  -9        5.16        6.19       12.64 <   0.0000E+00
   3  19  -8       24.86       24.61        2.60 o   0.1077E+00
   3 -19  -7       13.12        7.04        5.24 <   0.0000E+00
   3 -19  -6       27.95       30.47        2.45 o   0.1236E+00
   3  19  -5       12.86       11.31        4.26 <   0.0000E+00
  -3  19   4       26.65       24.47        2.78 o   0.1040E+00
  -3  19   3        3.90        3.81       16.21 <   0.0000E+00
   3  19  -2       13.90       13.64        4.32 <   0.0000E+00
   3  19  -1        3.41        0.50       18.11 <   0.0000E+00
  -3  19   0       -6.85        3.75        8.91 <   0.0000E+00
   3  19   1       -3.86        1.05       16.50 <   0.0000E+00
   3  19   2       21.80       25.11        2.83 o   0.1010E+00
  -3  19  -3       13.25       10.54        6.33 <   0.0000E+00
  -3  19  -4       33.30       31.08        2.64 o   0.1513E+00
   3  19   5      -10.51        6.26        8.30 <   0.0000E+00
  -3  19  -6       33.21       31.36        2.93 o   0.1515E+00
  -3  19  -7        6.63        6.13       12.19 <   0.0000E+00
  -3  19  -8       23.26       22.63        3.09 o   0.9064E-01
  -3  19  -9      -10.59        4.83        8.31 <   0.0000E+00
  -3  19 -10       -9.42        5.99        8.70 <   0.0000E+00
  -3 -19 -11        8.32        2.39        9.36 <   0.0000E+00
  -3 -19 -12       21.18       21.67        3.62 o   0.9055E-01
  -3 -19 -13       11.62        6.96        6.10 <   0.0000E+00
  -3 -19 -14       26.52       23.15        3.39 o   0.1004E+00
  -3  19 -15        5.83        4.91       27.93 <   0.0000E+00
  -3  19 -16       30.30       26.21        4.99 o   0.9995E-01
   3 -20 -16       35.35       33.52        4.84 o   0.1531E+00
   3 -20 -15       35.62       42.33        3.65 o   0.1124E+00
   3  20 -14       30.74       28.50        3.55 o   0.1194E+00
   3 -20 -14       32.39       28.50        4.20 o   0.8925E-01
  -3  20  13       37.76       38.36        2.06 o   0.1552E+00
   3  20 -12        8.57       10.33       11.16 <   0.0000E+00
   3 -20 -12       12.57       10.33        6.86 o   0.9332E-01
   3 -20 -11       -4.89        8.71       14.69 <   0.0000E+00
   3  20 -10       -6.71        1.36       11.83 <   0.0000E+00
  -3  20   9       31.06       31.63        2.46 o   0.1449E+00
   3 -20  -8       16.19       15.90        4.15 o   0.5050E-01
  -3  20   7       48.54       49.83        1.79 o   0.1515E+00
  -3  20   6       44.07       42.95        1.90 o   0.1502E+00
  -3  20   5       49.06       53.14        1.55 o   0.1097E+00
  -3  20   4       48.30       48.20        1.69 o   0.1521E+00
   3  20  -3       27.99       24.78        2.69 o   0.9224E-01
   3  20  -2       22.67       23.00        3.25 o   0.1060E+00
  -3  20   1        9.78        2.02        7.22 <   0.0000E+00
   3  20   0        5.84        1.99       10.56 <   0.0000E+00
  -3  20  -1        9.83        9.15        5.84 <   0.0000E+00
   3  20   2       37.82       32.49        2.75 o   0.1313E+00
   3  20   3       37.67       37.96        2.36 o   0.1599E+00
  -3  20  -4       50.16       53.16        2.09 o   0.1388E+00
  -3  20  -5       48.36       47.71        2.28 o   0.1509E+00
  -3  20  -6       31.98       31.79        2.61 o   0.1450E+00
   3  20   7       28.77       29.39        3.19 o   0.1143E+00
  -3  20  -8       13.56        7.80        4.98 <   0.0000E+00
  -3 -20  -9       10.07       11.49        8.54 <   0.0000E+00
  -3 -20 -10       15.58        0.70        5.87 <   0.0000E+00
  -3  20 -11       14.75       19.53        6.28 <   0.0000E+00
  -3  20 -12       25.16       23.07        3.64 o   0.9430E-01
  -3  20 -13       42.23       41.43        2.27 o   0.1607E+00
  -3  20 -14       38.02       37.07        3.95 o   0.1487E+00
   3 -21 -14       15.92        9.10        7.19 <   0.0000E+00
  -3  21  13       26.04       21.31        3.90 o   0.8652E-01
  -3  21  12       17.11       15.02        6.38 <   0.0000E+00
   3 -21 -12       12.06       15.02       14.68 <   0.0000E+00
   3 -21 -11       12.25       16.16        6.24 <   0.0000E+00
  -3  21  10       12.10        6.01        6.71 <   0.0000E+00
   3  21  -9        9.94        9.70        7.73 <   0.0000E+00
  -3  21   8       -2.88        0.53       24.30 <   0.0000E+00
  -3  21   7       24.22       25.00        3.00 o   0.1127E+00
  -3  21   6        4.56        3.67       16.77 <   0.0000E+00
  -3  21   5       25.84       24.57        2.91 o   0.7985E-01
   3  21  -4       -7.74        5.57        8.84 <   0.0000E+00
  -3  21   3       28.04       25.89        2.75 o   0.1195E+00
   3  21  -2       11.44       11.55        5.95 <   0.0000E+00
  -3  21   1       16.25       16.89        3.96 o   0.6375E-01
   3  21   0       -3.30        2.92       20.53 <   0.0000E+00
  -3  21  -1       16.18        9.34        6.37 <   0.0000E+00
   3  21   2       -6.33        1.53       15.75 <   0.0000E+00
   3  21   3       29.91       31.55        2.82 o   0.1403E+00
  -3  21  -4       11.02        1.60        9.12 <   0.0000E+00
   3  21   5       44.35       42.08        2.36 o   0.1483E+00
   3  21   6       -4.64        1.24       20.04 <   0.0000E+00
  -3  21  -7       36.99       37.83        2.81 o   0.1304E+00
  -3 -21  -8       -7.64        3.69       12.37 <   0.0000E+00
  -3  21  -9        9.98        4.15        8.61 <   0.0000E+00
  -3 -21 -10       -8.06        8.20       10.02 <   0.0000E+00
  -3 -21 -11       27.88       29.10        3.26 o   0.1264E+00
  -3 -21 -12        6.54        6.95       13.45 <   0.0000E+00
  -3 -21 -13       27.28       31.84        4.23 o   0.1185E+00
  -3  22  11       22.88       23.60        4.05 o   0.9810E-01
  -3  22  10       10.85        4.71        9.03 <   0.0000E+00
   3  22  -9        8.94        5.93        9.25 <   0.0000E+00
   3  22  -8       15.54        7.44        5.49 <   0.0000E+00
   3  22  -7       40.44       41.73        2.08 o   0.1508E+00
   3 -22  -6       13.71        0.59        5.17 <   0.0000E+00
  -3  22   5       73.27       76.46        1.41 o   0.7539E-01
  -3  22   4       19.52        2.46        3.05 o   0.2405E-02
  -3  22   3       63.18       64.58        1.51 o   0.1107E+00
   3  22  -2       10.49        8.92        6.63 <   0.0000E+00
  -3  22   1       11.96       13.79        5.83 <   0.0000E+00
  -3  22   0       -9.60        1.10       11.10 <   0.0000E+00
  -3  22  -1       36.96       37.05        3.12 o   0.1592E+00
  -3  22  -2        4.25        3.48       21.51 <   0.0000E+00
  -3  22  -3       79.60       75.93        1.77 o   0.7344E-01
   3  22   4       20.27        4.82        5.39 <   0.0000E+00
  -3  22  -5       65.72       64.35        1.85 o   0.1048E+00
  -3  22  -6       11.17        2.07        9.48 <   0.0000E+00
   3  22   7       22.73       19.67        4.61 o   0.6300E-01
  -3 -22  -8       10.95       11.59        7.57 <   0.0000E+00
  -3  22  -9       16.53        5.18        5.82 <   0.0000E+00
  -3 -22 -10        9.45        9.65       13.77 <   0.0000E+00
  -3 -22 -11       21.42       21.57        5.37 o   0.8746E-01
  -3 -22 -12        8.77        3.57       11.01 <   0.0000E+00
  -3  23  10       16.54        7.47        8.07 <   0.0000E+00
  -3  23   9       11.02        3.30       13.35 <   0.0000E+00
  -3  23   8        8.91        0.43       17.06 <   0.0000E+00
   3 -23  -7       30.19       30.11        3.18 o   0.1362E+00
  -3  23   6        9.68        2.27        8.98 <   0.0000E+00
  -3  23   5       31.42       31.77        2.76 o   0.1450E+00
  -3  23   4       10.92        1.02        6.10 <   0.0000E+00
   3  23  -3       27.67       27.13        2.94 o   0.1113E+00
  -3  23   2        8.75        5.32       11.46 <   0.0000E+00
   3  23  -1       -6.11       12.03       14.31 <   0.0000E+00
  -3  23   0       -7.88        3.10       12.29 <   0.0000E+00
   3  23   1       17.68       21.93        5.84 <   0.0000E+00
  -3  23  -2       -3.06        3.07       31.47 <   0.0000E+00
  -3  23  -3       37.26       34.34        3.22 o   0.1145E+00
  -3  23  -4      -11.90        2.42        8.78 <   0.0000E+00
  -3  23  -5       29.51       28.90        3.55 o   0.1283E+00
   3  23   6        6.98        4.67       21.34 <   0.0000E+00
  -3 -23  -7       22.77       24.25        3.83 o   0.1028E+00
  -3 -23  -8       14.37        4.80        9.95 <   0.0000E+00
  -3 -23  -9        5.05        1.46       24.35 <   0.0000E+00
  -3 -23 -10      -14.27        7.70        8.35 <   0.0000E+00
  -3 -23 -11       27.89       29.38        5.29 o   0.1316E+00
  -3  24   8       27.50       24.26        6.11 o   0.7534E-01
  -3  24   7       28.54       28.99        4.47 o   0.1335E+00
  -3  24   6       28.86       29.82        5.40 o   0.1355E+00
  -3  24   5       26.10       24.26        5.11 o   0.9989E-01
   3  24  -2       24.71       19.38        5.95 o   0.5840E-01
   3  24  -1       10.55        7.07       15.66 <   0.0000E+00
   3  24   0        8.74        3.71       18.83 <   0.0000E+00
   3  24   1       -7.96        4.16       20.43 <   0.0000E+00
   3  24   2       26.26       22.49        6.51 o   0.5761E-01
   3  24   3       21.63       14.72        7.73 <   0.0000E+00
   3  24   4       34.03       31.25        4.35 o   0.1462E+00
   3  24   5       22.88       20.04        5.76 o   0.6949E-01
   3  24   6       29.72       28.90        5.58 o   0.1373E+00
  -3 -24  -7       22.34       21.56        3.99 o   0.8839E-01
  -4   0  26       15.01       10.95        7.31 <   0.0000E+00
  -4   0  25      -10.26        0.00       10.25 <   0.0000E+00
  -4   0  24       39.24       34.25        3.16 o   0.6925E-01
  -4   0  23       11.79        0.00        6.27 <   0.0000E+00
   4   0 -22       21.21       22.21        2.88 o   0.9946E-01
  -4   0  21        7.03        0.00        7.76 <   0.0000E+00
  -4   0  20        5.91       11.51        9.96 <   0.0000E+00
   4   0 -19       11.59        0.00        4.12 <   0.0000E+00
   4   0 -18       27.35       26.59        2.09 o   0.1290E+00
  -4   0  17        8.68        0.00        5.31 <   0.0000E+00
   4   0 -16       29.29       28.99        1.55 o   0.1211E+00
  -4   0  15       -6.04        0.00        7.76 <   0.0000E+00
  -4   0  14       22.70       25.05        1.91 o   0.9967E-01
   4   0 -13        4.47        0.00        8.33 <   0.0000E+00
  -4   0  12        9.05       15.43        3.59 <   0.0000E+00
   4   0 -11       19.51        0.00        1.94 o   0.2398E-02
  -4   0  10       89.49       94.91        0.71 o   0.5130E-01
  -4   0   9       14.88        0.00        2.17 o   0.2454E-02
   4   0  -8       -4.34        2.56        6.17 <   0.0000E+00
   4   0  -7        2.46        0.00        9.22 <   0.0000E+00
  -4   0   6       44.64       46.02        0.60 o   0.1486E+00
   4   0  -5       -5.36        0.00        3.30 <   0.0000E+00
   4   0  -4        2.31        5.21        7.28 <   0.0000E+00
  -4   0   3        4.44        0.00        3.37 <   0.0000E+00
   4   0  -2      108.32      116.28        0.26 o   0.3755E-01
  -4   0   1       10.40        0.00        2.29 o   0.2494E-02
  -4   0   0       80.81       85.80        0.40 o   0.4885E-01
  -4   0  -1       10.38        0.00        1.46 o   0.2494E-02
   4   0   2       75.26       73.58        0.29 o   0.6807E-01
   4   0   3        5.09        0.00        3.48 <   0.0000E+00
   4   0   4       10.54        8.02        1.84 o   0.1465E-01
   4   0   5       -1.92        0.00       12.16 <   0.0000E+00
  -4   0  -6       35.45       37.69        0.52 o   0.1569E+00
   4   0   7        2.68        0.00        4.16 <   0.0000E+00
  -4   0  -8       75.21       77.86        0.35 o   0.6655E-01
   4   0   9       13.75        0.00        1.13 o   0.2465E-02
  -4   0 -10      119.07      121.80        0.38 o   0.2736E-01
  -4   0 -11        4.53        0.00        3.93 <   0.0000E+00
   4   0  12       35.67       36.87        0.84 o   0.1487E+00
   4   0  13       -5.83        0.00        4.52 <   0.0000E+00
  -4   0 -14       -2.86        3.09        9.49 <   0.0000E+00
  -4   0 -15        4.35        0.00        7.56 <   0.0000E+00
  -4   0 -16       48.90       50.85        0.99 o   0.1180E+00
  -4   0 -17        2.06        0.00       21.12 <   0.0000E+00
   4   0  18       61.63       62.92        1.02 o   0.1130E+00
   4   0  19       -6.29        0.00        7.02 <   0.0000E+00
  -4   0 -20       33.65       33.33        1.63 o   0.1455E+00
  -4   0 -21       -9.84        0.00        7.12 <   0.0000E+00
   4   0  22       11.25        5.44        5.69 <   0.0000E+00
  -4   0 -23       10.94        0.00        7.11 <   0.0000E+00
   4   0  24       32.38       32.41        2.49 o   0.1321E+00
   4   0  25        9.83        0.00        8.52 <   0.0000E+00
  -4   0 -26       27.23       26.74        3.25 o   0.1172E+00
  -4   1  26       28.43       28.02        3.57 o   0.1068E+00
  -4   1  25       -4.20       10.89       21.73 <   0.0000E+00
  -4   1  24       11.83       10.25        4.54 <   0.0000E+00
  -4   1  23       29.92       27.36        1.87 o   0.1204E+00
  -4  -1  22       57.60       55.66        1.03 o   0.1207E+00
  -4  -1  21       23.26       20.45        2.05 o   0.8053E-01
   4   1 -20       68.56       67.42        0.78 o   0.9614E-01
  -4  -1  19       16.81       12.92        2.17 o   0.2404E-01
   4   1 -18       77.14       76.84        0.70 o   0.7681E-01
  -4   1  17       23.91       20.32        1.46 o   0.9660E-01
  -4  -1  16       34.40       36.58        1.02 o   0.1288E+00
  -4  -1  15       28.39       27.55        1.17 o   0.1218E+00
  -4   1  14       45.33       46.42        0.80 o   0.1514E+00
  -4   1  13       33.24       29.57        0.88 o   0.1261E+00
   4  -1 -12      124.64      124.12        0.49 o   0.2538E-01
  -4   1  11       36.97       24.26        0.88 o   0.1290E-01
   4   1 -10      195.26      199.49        0.41 o   0.8888E-02
  -4  -1   9      112.44      112.80        0.45 o   0.2911E-01
  -4  -1   8      163.48      161.25        0.33 o   0.1478E-01
   4   1  -7       99.61       94.84        0.33 o   0.4509E-01
   4  -1  -6       31.41       30.23        0.53 o   0.9060E-01
   4   1  -5       25.38       25.98        0.57 o   0.4720E-01
   4   1  -4       63.85       59.06        0.31 o   0.1076E+00
  -4   1   3       26.95       24.48        0.56 o   0.1280E+00
  -4  -1   2      271.84      272.49        0.81 o   0.5011E-02
   4  -1  -1      347.06      353.22        0.95 o   0.3327E-02
   4   1   0      364.76      367.46        0.89 o   0.2848E-02
   4   1   1      288.76      279.40        0.56 o   0.4490E-02
  -4  -1  -2      168.29      172.24        0.25 o   0.1231E-01
   4   1   3       45.87       47.91        0.31 o   0.1566E+00
   4   1   4       25.01       23.82        0.53 o   0.1075E+00
  -4  -1  -5       58.15       56.97        0.33 o   0.1002E+00
  -4   1  -6       95.20       94.13        0.34 o   0.4958E-01
   4  -1   7      102.84      107.17        0.25 o   0.2851E-01
  -4   1  -8      162.40      162.60        0.24 o   0.1311E-01
  -4   1  -9       91.76       95.48        0.28 o   0.4401E-01
  -4  -1 -10      155.44      155.58        0.28 o   0.1600E-01
   4  -1  11       22.21        8.60        0.71 o   0.1951E-01
  -4   1 -12       94.08       98.34        0.35 o   0.4084E-01
  -4   1 -13       54.15       53.40        0.47 o   0.1373E+00
   4  -1  14       16.16       14.86        1.26 o   0.4484E-01
  -4   1 -15       38.11       35.30        0.69 o   0.1576E+00
  -4   1 -16       50.60       52.97        0.73 o   0.1333E+00
  -4  -1 -17       25.08       23.87        1.59 o   0.1062E+00
  -4   1 -18       65.34       66.13        0.84 o   0.1030E+00
  -4  -1 -19       17.33       12.96        2.23 o   0.3077E-01
   4   1  20       57.50       58.52        0.95 o   0.1202E+00
  -4  -1 -21       20.51       16.31        2.53 o   0.5131E-01
   4   1  22       45.52       44.65        1.33 o   0.1553E+00
   4  -1  23       12.13       11.61        4.73 <   0.0000E+00
   4   1  24       11.58        4.23        5.06 <   0.0000E+00
   4   1  25       17.74        8.23        3.69 o   0.2421E-01
   4  -1  26       31.26       24.72        2.25 o   0.7443E-01
  -4   2  26        9.69        6.03        6.44 <   0.0000E+00
   4  -2 -25       12.59        8.92        4.58 <   0.0000E+00
  -4  -2  24        7.97        2.83        6.99 <   0.0000E+00
   4  -2 -23        2.26        2.26       20.41 <   0.0000E+00
   4  -2 -22        1.80        5.32       23.71 <   0.0000E+00
  -4   2  21       11.34        7.89        3.89 <   0.0000E+00
   4  -2 -20       13.23       11.65        2.95 o   0.3502E-01
  -4   2  19      -10.18        0.64        3.80 <   0.0000E+00
  -4   2  18       13.75       15.83        2.84 o   0.5574E-01
   4  -2 -17        9.51       10.88        3.73 <   0.0000E+00
  -4   2  16       25.62       25.98        1.26 o   0.1144E+00
  -4   2  15       43.21       43.54        0.71 o   0.1600E+00
  -4   2  14       16.08       16.12        1.55 o   0.5653E-01
  -4  -2  13       22.89       22.80        1.07 o   0.9704E-01
  -4   2  12       -7.79        5.41        3.53 <   0.0000E+00
  -4   2  11       13.70       11.34        2.03 o   0.3603E-01
  -4   2  10        3.83       10.81        6.61 <   0.0000E+00
   4  -2  -9       34.61       33.33        0.70 o   0.1333E+00
  -4  -2   8       22.62       25.58        0.86 o   0.1001E+00
   4  -2  -7       69.73       69.58        0.40 o   0.9085E-01
   4  -2  -6       12.87        8.83        1.43 o   0.3273E-01
   4  -2  -5       56.45       55.20        0.42 o   0.1268E+00
  -4   2   4       28.19       28.72        0.64 o   0.1331E+00
   4   2  -3        9.78        5.31        1.69 o   0.1142E-01
  -4   2   2       30.54       30.12        0.53 o   0.5626E-01
  -4  -2   1      165.28      164.33        0.24 o   0.1459E-01
  -4  -2   0      182.34      173.97        0.27 o   0.1120E-01
   4  -2   1      116.82      115.39        0.28 o   0.2555E-01
  -4  -2  -2       22.85       22.70        0.48 o   0.4952E-01
  -4  -2  -3       34.90       31.71        0.53 o   0.1462E+00
   4  -2   4       10.65        8.96        1.47 o   0.1682E-01
  -4   2  -5       68.08       66.13        0.34 o   0.9798E-01
  -4  -2  -6       25.74       29.42        0.65 o   0.4920E-01
  -4   2  -7       36.34       38.39        0.32 o   0.1578E+00
  -4   2  -8       37.33       38.47        0.35 o   0.3800E-01
  -4   2  -9       18.95       20.08        0.65 o   0.5058E-01
  -4   2 -10       13.66        8.06        0.92 o   0.5132E-01
  -4   2 -11       11.02       12.80        1.27 o   0.3918E-01
   4   2  12       13.96       15.58        1.26 o   0.6267E-01
   4  -2  13       43.86       43.01        0.53 o   0.1583E+00
   4  -2  14        9.92        8.85        1.96 o   0.2155E-01
   4  -2  15       24.01       25.44        1.20 o   0.1116E+00
  -4   2 -16        5.48        5.84        4.76 <   0.0000E+00
  -4  -2 -17       32.24       31.98        1.42 o   0.1345E+00
  -4   2 -18        5.57        3.84        6.66 <   0.0000E+00
  -4   2 -19       23.12       26.14        1.83 o   0.1090E+00
  -4  -2 -20       17.56       14.49        2.51 o   0.3897E-01
  -4   2 -21       12.67       13.92        3.30 <   0.0000E+00
  -4   2 -22       16.26       15.59        3.24 o   0.5044E-01
  -4  -2 -23       13.79       14.20        4.49 <   0.0000E+00
   4   2  24       13.23        5.71        4.37 <   0.0000E+00
  -4  -2 -25       -7.73        4.08        8.10 <   0.0000E+00
   4   2  26       10.69        6.03        6.43 <   0.0000E+00
   4  -3 -27       27.82       25.72        4.43 o   0.1030E+00
  -4  -3  26       -9.22        6.88        8.88 <   0.0000E+00
   4  -3 -25        9.51       11.68        6.97 <   0.0000E+00
  -4   3  24        7.10        0.38        8.77 <   0.0000E+00
  -4   3  23       38.73       36.25        1.73 o   0.1517E+00
  -4   3  22       27.88       24.32        2.26 o   0.1048E+00
   4  -3 -21       71.35       66.81        0.91 o   0.8921E-01
  -4   3  20       52.12       52.51        1.00 o   0.1426E+00
  -4   3  19       88.77       86.64        0.74 o   0.5660E-01
  -4  -3  18       54.81       52.53        0.93 o   0.1356E+00
  -4   3  17      103.69      101.42        0.68 o   0.4141E-01
  -4  -3  16       24.44       23.99        1.25 o   0.1031E+00
   4   3 -15       -7.50        4.39        3.36 <   0.0000E+00
  -4   3  14       29.23       27.21        0.98 o   0.1380E+00
  -4   3  13      145.28      147.24        0.46 o   0.1785E-01
  -4   3  12       60.64       57.65        0.59 o   0.1190E+00
   4   3 -11      175.76      176.40        0.41 o   0.1172E-01
   4  -3 -10       85.40       79.83        0.56 o   0.6310E-01
   4  -3  -9      181.17      177.58        0.40 o   0.1111E-01
  -4  -3   8       68.73       65.75        0.50 o   0.9719E-01
   4  -3  -7      112.41      113.10        0.36 o   0.3390E-01
  -4  -3   6       12.25        6.96        1.53 o   0.2158E-01
   4  -3  -5       61.87       61.41        0.44 o   0.9452E-01
  -4  -3   4       32.47       34.04        0.56 o   0.1239E+00
  -4   3   3      157.35      156.97        0.31 o   0.1416E-01
  -4   3   2       31.07       31.78        0.49 o   0.6148E-01
  -4   3   1      128.80      122.99        0.27 o   0.2531E-01
  -4  -3   0       53.46       55.77        0.36 o   0.1287E+00
   4   3   1      111.58      108.43        0.30 o   0.3326E-01
  -4  -3  -2       18.43       17.78        0.88 o   0.8349E-01
  -4  -3  -3      126.70      130.13        0.25 o   0.2335E-01
  -4  -3  -4        6.74        7.88        1.57 o   0.2907E-02
  -4   3  -5        5.36        6.26        1.89 <   0.0000E+00
   4  -3   6       16.98       16.97        0.64 o   0.4389E-01
  -4  -3  -7      167.20      167.83        0.24 o   0.1351E-01
  -4  -3  -8       90.94       92.04        0.31 o   0.5436E-01
  -4   3  -9      188.84      192.79        0.32 o   0.9293E-02
  -4   3 -10       80.74       81.75        0.31 o   0.6374E-01
  -4   3 -11      158.82      164.41        0.30 o   0.1414E-01
  -4  -3 -12       24.93       15.39        0.64 o   0.3613E-01
  -4   3 -13       90.78       93.79        0.36 o   0.4670E-01
  -4   3 -14       13.74       11.45        1.39 o   0.2307E-01
   4  -3  15       48.57       47.90        0.54 o   0.1499E+00
   4   3  16       39.47       37.01        0.80 o   0.1613E+00
  -4   3 -17      103.98      104.61        0.63 o   0.3980E-01
  -4  -3 -18       59.29       59.21        0.92 o   0.1195E+00
   4   3  19       76.74       75.69        0.81 o   0.7777E-01
   4   3  20       44.43       42.24        1.17 o   0.1355E+00
   4  -3  21       57.30       54.86        1.02 o   0.1271E+00
   4   3  22       11.66        8.84        4.43 <   0.0000E+00
  -4   3 -23       13.02        9.75        4.56 <   0.0000E+00
  -4   3 -24       14.27        4.90        4.70 <   0.0000E+00
  -4   3 -25       32.09       28.58        2.57 o   0.8686E-01
  -4   3 -26       19.20       15.18        6.21 <   0.0000E+00
   4  -4 -27       13.90        6.40        7.38 <   0.0000E+00
  -4  -4  26        3.81        2.42       15.65 <   0.0000E+00
  -4   4  25        5.56        4.35       11.41 <   0.0000E+00
  -4   4  24       11.01        2.15        5.22 <   0.0000E+00
   4  -4 -23        4.24        7.35       14.88 <   0.0000E+00
  -4   4  22       -6.36        2.37        9.94 <   0.0000E+00
  -4   4  21       10.35       10.04        5.81 <   0.0000E+00
  -4  -4  20       10.53        9.97        4.50 <   0.0000E+00
  -4  -4  19        7.77        7.31        5.50 <   0.0000E+00
  -4   4  18        2.96        9.74       14.63 <   0.0000E+00
  -4  -4  17       22.96       22.16        1.98 o   0.8279E-01
   4   4 -16        8.24       11.09        3.51 <   0.0000E+00
   4  -4 -15       10.04       12.14        2.55 o   0.2421E-01
   4  -4 -14       21.60       22.68        1.24 o   0.9314E-01
   4  -4 -13       45.05       43.13        0.77 o   0.1561E+00
   4   4 -12        7.88        5.26        2.79 <   0.0000E+00
  -4   4  11       30.22       31.56        0.80 o   0.1370E+00
  -4   4  10       41.82       42.68        0.55 o   0.1564E+00
  -4   4   9       38.37       40.16        0.47 o   0.1599E+00
  -4   4   8        5.83        2.51        3.76 <   0.0000E+00
   4  -4  -7       14.12       18.00        1.42 o   0.4279E-01
   4  -4  -6       18.29       21.50        1.08 o   0.3849E-01
   4  -4  -5       66.60       64.55        0.53 o   0.7005E-01
  -4  -4   4       36.90       34.95        0.44 o   0.1030E+00
   4  -4  -3       64.57       60.81        0.31 o   0.5525E-01
  -4  -4   2       13.37       14.35        1.02 o   0.3709E-01
  -4  -4   1       22.80       22.48        0.74 o   0.2461E-01
   4  -4   0        8.15        8.76        2.08 o   0.2241E-01
   4   4   1        8.67        5.57        1.86 o   0.8309E-02
  -4  -4  -2        8.15       13.80        1.98 o   0.4213E-01
   4   4   3       55.43       54.60        0.40 o   0.6790E-01
   4   4   4       40.08       37.33        0.45 o   0.1591E+00
  -4  -4  -5       43.05       41.60        0.40 o   0.1536E+00
  -4  -4  -6        5.31        1.58        2.71 <   0.0000E+00
  -4  -4  -7       23.34       24.54        0.67 o   0.1100E+00
  -4   4  -8       10.65        5.29        1.54 o   0.1919E-01
  -4   4  -9        3.36        2.24        4.12 <   0.0000E+00
   4  -4  10       36.15       37.07        0.51 o   0.1580E+00
  -4   4 -11       11.75       10.00        1.25 o   0.2910E-01
   4  -4  12        9.66       11.46        1.93 o   0.4860E-01
  -4  -4 -13       12.81        7.23        1.42 o   0.1420E-01
  -4   4 -14       16.51       15.75        1.21 o   0.5370E-01
   4  -4  15       18.92       18.18        1.10 o   0.8704E-01
  -4   4 -16        7.95        9.68        3.39 <   0.0000E+00
  -4  -4 -17       24.39       26.07        1.23 o   0.1148E+00
  -4   4 -18        3.47        5.75        9.10 <   0.0000E+00
   4  -4  19       27.64       26.28        1.73 o   0.1070E+00
  -4  -4 -20        2.97        3.98       16.14 <   0.0000E+00
  -4   4 -21       15.80       15.95        3.02 o   0.4798E-01
  -4  -4 -22        1.34        0.14       47.71 <   0.0000E+00
  -4   4 -23        9.96        8.87        6.33 <   0.0000E+00
  -4   4 -24        6.98        0.28        9.63 <   0.0000E+00
  -4   4 -25       12.76        9.15        5.83 <   0.0000E+00
  -4   4 -26       -5.04        2.35       28.07 <   0.0000E+00
   4   5 -27       34.62       33.28        2.33 o   0.1380E+00
  -4   5  26       15.91       18.09        4.65 <   0.0000E+00
  -4  -5  26       15.08       18.09       11.05 <   0.0000E+00
  -4   5  25       11.94        0.71        5.18 <   0.0000E+00
   4  -5 -24       12.70        4.22        5.29 <   0.0000E+00
  -4   5  23       33.14       34.35        2.11 o   0.1501E+00
  -4  -5  22       15.79       13.26        3.74 o   0.4610E-01
   4  -5 -21       66.21       66.72        1.26 o   0.9818E-01
   4  -5 -20       28.82       28.79        2.43 o   0.1178E+00
  -4  -5  19       95.81       96.63        0.81 o   0.4781E-01
  -4   5  18       48.18       48.57        1.04 o   0.1498E+00
  -4  -5  17       70.19       70.33        0.85 o   0.8639E-01
  -4  -5  16       26.42       26.88        1.61 o   0.1243E+00
  -4  -5  15       -6.37        6.96        4.28 <   0.0000E+00
  -4   5  14       -3.20        8.43        7.35 <   0.0000E+00
   4  -5 -13       48.86       47.05        0.67 o   0.1508E+00
   4   5 -12       16.12       15.88        1.22 o   0.5047E-01
   4  -5 -11      140.44      137.43        0.37 o   0.2062E-01
  -4   5  10       51.12       46.99        0.81 o   0.1359E+00
   4  -5  -9      169.99      170.01        0.44 o   0.1254E-01
  -4   5   8       47.03       44.20        0.66 o   0.1545E+00
  -4   5   7       84.47       82.85        0.47 o   0.5418E-01
   4  -5  -6       14.09       11.45        1.49 o   0.4396E-01
   4   5  -5       43.80       39.15        0.53 o   0.1595E+00
   4  -5  -4       14.97       11.88        0.85 o   0.2193E-01
  -4   5   3      159.46      155.76        0.30 o   0.1580E-01
   4   5  -2       14.75        3.10        1.14 o   0.1032E-01
  -4  -5   1      203.79      201.60        0.32 o   0.8344E-02
  -4  -5   0       15.62        2.06        1.31 o   0.5863E-02
   4  -5   1      201.88      195.33        0.33 o   0.9042E-02
  -4  -5  -2       17.66        9.83        1.06 o   0.3612E-01
   4  -5   3      131.44      124.08        0.36 o   0.2420E-01
   4   5   4        6.93        1.56        2.65 <   0.0000E+00
   4  -5   5       27.04       29.04        0.74 o   0.1259E+00
  -4  -5  -6        6.35        7.79        2.45 <   0.0000E+00
  -4  -5  -7      139.96      134.77        0.36 o   0.1891E-01
   4  -5   8       57.96       54.72        0.47 o   0.1068E+00
  -4  -5  -9      144.88      148.40        0.32 o   0.1867E-01
  -4   5 -10       18.66       16.22        0.83 o   0.4186E-01
  -4  -5 -11       95.90       97.10        0.37 o   0.3998E-01
  -4  -5 -12       -5.01        1.76        3.36 <   0.0000E+00
  -4   5 -13       14.24       16.80        1.26 o   0.5505E-01
  -4   5 -14        3.29        2.23        5.67 <   0.0000E+00
  -4  -5 -15       36.06       34.92        0.81 o   0.1465E+00
  -4   5 -16       40.76       41.03        0.89 o   0.1541E+00
  -4  -5 -17       63.99       63.42        0.71 o   0.1038E+00
  -4   5 -18       30.10       25.57        1.14 o   0.6915E-01
  -4   5 -19       70.85       70.74        1.00 o   0.9097E-01
  -4   5 -20       12.62        8.75        3.55 <   0.0000E+00
  -4   5 -21       42.76       41.41        1.47 o   0.1591E+00
  -4   5 -22        2.93        8.35       21.63 <   0.0000E+00
  -4  -5 -23       17.97       17.94        3.57 o   0.6761E-01
  -4  -5 -24      -12.07        4.38        6.97 <   0.0000E+00
   4  -5  24       18.82        4.38        9.60 <   0.0000E+00
  -4   5 -25       13.36        6.51        4.86 <   0.0000E+00
  -4   6  27        7.41        2.20       12.62 <   0.0000E+00
  -4   6  26       -5.32        8.22       13.33 <   0.0000E+00
   4  -6 -25       10.66        8.54        6.06 <   0.0000E+00
  -4  -6  25       15.84        8.54        7.42 <   0.0000E+00
   4  -6 -24        7.98        6.43        8.09 <   0.0000E+00
  -4  -6  24       11.21        6.43        7.60 <   0.0000E+00
   4   6 -23       12.40        8.40        4.38 <   0.0000E+00
   4  -6 -22       -4.79        5.66       10.82 <   0.0000E+00
   4   6 -21       12.17       13.17        4.11 <   0.0000E+00
  -4   6  20        9.25        3.05        6.30 <   0.0000E+00
   4  -6 -19        2.77        8.27       20.60 <   0.0000E+00
  -4   6  18       14.17       13.45        2.87 o   0.3541E-01
  -4   6  17       12.35       13.15        3.25 <   0.0000E+00
  -4   6  16        7.93        2.99        5.01 <   0.0000E+00
  -4  -6  15       15.63       10.77        1.46 o   0.2919E-01
   4   6 -14       13.46        5.28        1.51 o   0.6028E-02
  -4   6  13        4.90        5.00       10.25 <   0.0000E+00
  -4  -6  13        4.51        5.00       10.74 <   0.0000E+00
  -4   6  12        7.27        5.84        4.33 <   0.0000E+00
  -4  -6  11       37.82       36.31        1.00 o   0.1602E+00
   4  -6 -10       13.02       15.44        2.11 o   0.5202E-01
   4  -6  -9       55.64       56.26        0.80 o   0.1066E+00
   4  -6  -8        3.46        3.97        6.34 <   0.0000E+00
   4   6  -7       14.19       13.13        1.43 o   0.6436E-01
  -4   6   6       38.95       34.19        0.60 o   0.1594E+00
  -4   6   5        9.74        6.41        1.84 o   0.1168E-01
   4  -6  -4        2.95        8.31        4.31 <   0.0000E+00
  -4  -6   3       35.89       32.76        0.54 o   0.9939E-01
  -4  -6   2       78.38       76.80        0.39 o   0.7314E-01
   4   6  -1       65.14       62.06        0.38 o   0.1000E+00
  -4  -6   0      103.39       96.44        0.38 o   0.2787E-01
  -4  -6  -1       39.78       38.03        0.61 o   0.1184E+00
  -4  -6  -2       71.49       64.72        0.43 o   0.2395E-01
   4  -6   3       16.08       11.12        1.24 o   0.5605E-01
  -4  -6  -4       29.08       25.58        0.84 o   0.1300E+00
   4   6   5       12.76       14.85        1.71 o   0.2321E-01
  -4  -6  -6       36.63       33.02        0.59 o   0.1326E+00
  -4  -6  -7       41.15       39.28        0.54 o   0.1415E+00
  -4   6  -8       21.91       20.95        1.02 o   0.1029E+00
  -4   6  -9       68.98       73.61        0.37 o   0.5196E-01
  -4   6 -10       33.88       37.07        0.51 o   0.1333E+00
  -4  -6 -11       49.30       54.36        0.42 o   0.1259E+00
  -4   6 -12       12.23       12.57        1.17 o   0.2231E-01
  -4   6 -13        0.37        2.11       27.69 <   0.0000E+00
  -4  -6 -14        5.71       12.49        4.21 <   0.0000E+00
  -4   6 -15       53.86       53.51        0.73 o   0.1351E+00
  -4  -6 -16       20.97       22.71        1.51 o   0.9302E-01
  -4   6 -17       50.41       50.10        0.82 o   0.1433E+00
  -4  -6 -18       28.56       29.89        1.19 o   0.1293E+00
  -4   6 -19       42.22       41.21        1.18 o   0.1570E+00
   4  -6  20       20.79       21.61        2.51 o   0.8394E-01
  -4   6 -21       25.21       24.34        2.30 o   0.1011E+00
  -4   6 -22      -10.04        2.20        5.86 <   0.0000E+00
  -4   6 -23       15.18       12.17        5.43 <   0.0000E+00
   4  -6  23       13.12       12.17       12.47 <   0.0000E+00
  -4  -6 -24       13.91       10.74        7.00 <   0.0000E+00
  -4   6 -24       13.44       10.74       10.24 <   0.0000E+00
  -4   7  27       19.65       20.31        6.65 <   0.0000E+00
   4  -7 -27       16.92       20.31        7.55 <   0.0000E+00
   4  -7 -26       12.83       10.40        5.37 <   0.0000E+00
  -4   7  25       10.39       13.41        6.53 <   0.0000E+00
  -4  -7  25       18.72       13.41        9.64 <   0.0000E+00
  -4   7  24       17.94       14.45        3.54 o   0.4807E-01
  -4  -7  24       11.43       14.45       15.72 <   0.0000E+00
  -4  -7  23       -7.84        5.61        7.60 <   0.0000E+00
  -4   7  22       43.41       42.44        1.54 o   0.1588E+00
  -4   7  21       52.78       51.57        1.41 o   0.1236E+00
  -4  -7  21       51.15       51.57        2.82 o   0.9063E-01
   4   7 -20       63.76       62.93        1.29 o   0.1102E+00
  -4  -7  20       64.40       62.93        2.49 o   0.7336E-01
   4  -7 -19       68.53       67.23        1.20 o   0.9577E-01
  -4  -7  19       64.44       67.23        2.17 o   0.4857E-01
   4  -7 -18       50.62       50.89        1.49 o   0.1331E+00
  -4  -7  18       47.49       50.89        2.56 o   0.6906E-01
  -4   7  17       57.00       55.38        0.91 o   0.1233E+00
  -4  -7  17       52.26       55.38        2.53 o   0.8896E-01
  -4   7  16       24.02       21.77        1.76 o   0.6961E-01
  -4  -7  16       19.88       21.77        5.55 o   0.1242E+00
  -4  -7  15       26.91       29.15        1.32 o   0.1278E+00
   4  -7 -14       29.87       28.21        1.59 o   0.1270E+00
   4  -7 -13       64.17       63.20        0.94 o   0.1060E+00
  -4   7  12      107.36      105.02        0.68 o   0.3826E-01
  -4  -7  12      101.68      105.02        1.50 o   0.2156E-01
   4   7 -11      111.80      112.46        0.58 o   0.3404E-01
   4  -7 -10      148.70      144.28        0.59 o   0.1810E-01
   4   7  -9       86.74       82.65        0.62 o   0.6130E-01
   4  -7  -8      137.00      131.68        0.43 o   0.2190E-01
   4  -7  -7       72.63       70.66        0.48 o   0.7192E-01
  -4   7   6       54.83       57.34        0.48 o   0.1259E+00
  -4  -7   5       25.65       24.59        0.50 o   0.1169E+00
  -4   7   4       80.83       78.20        0.35 o   0.7003E-01
  -4  -7   3       55.32       54.44        0.41 o   0.1258E+00
   4   7  -2      197.83      195.90        0.33 o   0.9532E-02
   4   7  -1       64.49       56.87        0.42 o   0.9011E-01
  -4   7   0      237.91      227.06        0.35 o   0.6716E-02
   4   7   1       73.04       72.30        0.43 o   0.8627E-01
  -4   7  -2      147.78      142.19        0.36 o   0.1867E-01
  -4  -7  -3       32.61       33.78        0.73 o   0.1346E+00
  -4  -7  -4       35.39       31.69        0.83 o   0.1353E+00
   4   7   5       72.87       69.87        0.47 o   0.8047E-01
  -4  -7  -6       94.51       89.86        0.45 o   0.4966E-01
  -4  -7  -7       67.15       65.96        0.48 o   0.9832E-01
  -4   7  -8      157.92      156.29        0.40 o   0.1607E-01
  -4   7  -9       60.13       77.71        0.34 o   0.7113E-02
   4  -7  10      136.23      136.07        0.48 o   0.2104E-01
  -4   7 -10      139.36      136.07        1.32 o   0.1263E-01
  -4  -7 -11       93.43       93.35        0.50 o   0.5120E-01
  -4   7 -12       73.02       72.98        0.56 o   0.8698E-01
   4  -7  12       71.59       72.98        1.91 o   0.5099E-01
  -4  -7 -13       26.05       27.15        0.97 o   0.1216E+00
  -4   7 -14        8.38        2.11        3.34 <   0.0000E+00
  -4  -7 -15       23.81       23.81        1.39 o   0.7717E-01
  -4   7 -16       45.60       42.47        0.89 o   0.8917E-01
   4  -7  16       41.08       42.47        2.63 o   0.9963E-01
  -4   7 -17       44.30       44.03        0.88 o   0.1482E+00
  -4   7 -18       61.31       62.66        0.89 o   0.9928E-01
  -4  -7 -19       52.13       48.89        0.99 o   0.1382E+00
  -4   7 -20       54.25       53.81        1.00 o   0.1367E+00
  -4   7 -21       27.32       25.07        2.46 o   0.1027E+00
   4  -7  21       24.22       25.07        3.70 o   0.1530E+00
  -4   7 -22       29.39       27.52        2.24 o   0.1122E+00
   4  -7  22       26.99       27.52        6.69 o   0.1227E+00
  -4   7 -23        3.08        2.37        5.85 <   0.0000E+00
  -4  -7 -24       -8.39        0.67       10.71 <   0.0000E+00
   4  -8 -26       14.33       15.04        4.72 <   0.0000E+00
  -4   8  25       -1.76        6.92       39.85 <   0.0000E+00
  -4  -8  25       11.34        6.92        7.54 <   0.0000E+00
  -4   8  24        5.30        7.68       19.43 <   0.0000E+00
  -4  -8  24       16.64        7.68        6.47 <   0.0000E+00
   4   8 -23        3.62        4.98       18.57 <   0.0000E+00
   4  -8 -23        5.24        4.98        9.82 <   0.0000E+00
  -4   8  22       11.93       11.95        4.41 <   0.0000E+00
  -4   8  21       -6.56        5.37        7.63 <   0.0000E+00
   4   8 -20       24.19       23.90        3.92 o   0.1038E+00
  -4  -8  20       18.11       23.90        5.58 <   0.0000E+00
   4  -8 -19        7.30        3.55        7.49 <   0.0000E+00
  -4  -8  19       -9.53        3.55        7.58 <   0.0000E+00
  -4  -8  18       31.38       35.70        1.70 o   0.1294E+00
  -4  -8  17        7.15        6.72        6.25 <   0.0000E+00
  -4  -8  16       35.36       35.55        1.08 o   0.1490E+00
   4   8 -15       14.12       12.55        2.57 o   0.3605E-01
  -4  -8  15       12.73       12.55        3.77 o   0.1546E+00
  -4   8  14       11.14       10.36        3.73 <   0.0000E+00
   4  -8 -13       -5.96        1.53        5.75 <   0.0000E+00
   4  -8 -12       15.87       17.87        2.15 o   0.6765E-01
   4  -8 -11       10.19       12.11        3.21 <   0.0000E+00
  -4   8  10       45.12       42.29        0.87 o   0.1540E+00
   4   8  -9       21.33       19.01        1.40 o   0.6619E-01
   4  -8  -8       49.52       43.97        0.73 o   0.4890E-02
  -4  -8   7       18.11       14.88        1.07 o   0.3270E-01
   4  -8  -6       15.69       17.63        1.03 o   0.7244E-01
   4   8  -5       19.53       19.47        0.70 o   0.9087E-01
   4   8  -4        4.49        6.77        3.31 <   0.0000E+00
  -4   8   3       48.00       43.57        0.45 o   0.1218E+00
  -4  -8   2       10.92       10.13        1.43 o   0.1858E-01
  -4   8   1       55.14       52.86        0.46 o   0.1339E+00
  -4  -8   0       23.13       22.30        0.92 o   0.7308E-01
  -4  -8  -1       64.27       63.33        0.47 o   0.1089E+00
   4   8   2        8.32        5.20        2.38 <   0.0000E+00
  -4   8  -3       20.47       15.09        1.04 o   0.5215E-01
  -4   8  -4        7.27        7.91        2.20 <   0.0000E+00
  -4   8  -5       27.53       27.55        0.69 o   0.1176E+00
  -4  -8  -6        9.88       12.39        1.68 o   0.1479E-01
  -4  -8  -7       15.19       16.99        1.03 o   0.4395E-01
  -4   8  -7       17.09       16.99        2.45 o   0.7698E-01
  -4   8  -8        9.79        9.38        1.35 o   0.1275E-01
  -4   8  -8       10.39        9.38        2.78 o   0.6433E-01
  -4  -8  -9        4.62        8.23        4.34 <   0.0000E+00
  -4  -8 -10       -4.09        4.17        5.58 <   0.0000E+00
  -4  -8 -11       -2.90        8.20        9.26 <   0.0000E+00
  -4  -8 -11        3.00        8.20       20.44 <   0.0000E+00
  -4  -8 -12       18.05       15.92        1.71 o   0.7522E-01
  -4   8 -12       20.67       15.92        5.63 <   0.0000E+00
  -4  -8 -13        5.39        5.68        5.31 <   0.0000E+00
  -4   8 -14       44.14       44.52        0.83 o   0.1576E+00
  -4  -8 -15       26.43       25.31        1.32 o   0.8909E-01
   4  -8  15       26.47       25.31        3.54 o   0.1316E+00
  -4   8 -16       30.38       31.43        1.10 o   0.1402E+00
  -4   8 -17       15.66       15.94        2.25 o   0.5493E-01
   4  -8  17       14.45       15.94        4.98 o   0.1384E+00
  -4   8 -18       10.38        7.19        4.30 <   0.0000E+00
   4  -8  18      -11.00        7.19       13.80 <   0.0000E+00
  -4   8 -19       13.50       12.56        3.74 <   0.0000E+00
   4  -8  19       11.94       12.56        3.93 o   0.1147E+00
  -4   8 -20       22.31       17.84        3.18 o   0.6041E-01
  -4  -8 -20        9.74       17.84        8.47 <   0.0000E+00
  -4   8 -21       16.72        9.24        4.50 <   0.0000E+00
  -4  -8 -21        6.51        9.24       12.11 <   0.0000E+00
  -4   8 -22       16.49       15.51        3.74 o   0.5964E-01
   4  -8  22       -6.81       15.51       26.41 <   0.0000E+00
   4  -8  23       -4.05        4.98       19.36 <   0.0000E+00
   4  -8  24       21.89       14.78        4.41 o   0.3289E-01
   4  -9 -26       13.78       17.22        7.58 <   0.0000E+00
   4  -9 -25        2.43        8.26       29.86 <   0.0000E+00
   4   9 -24       15.39       11.98        6.44 <   0.0000E+00
   4  -9 -24       11.22       11.98       11.17 <   0.0000E+00
   4  -9 -23        7.38        4.68        8.50 <   0.0000E+00
  -4  -9  23        2.78        4.68       16.17 <   0.0000E+00
  -4   9  22       37.25       37.42        1.69 o   0.1582E+00
  -4   9  21       10.44        9.50        6.16 <   0.0000E+00
   4  -9 -21        9.52        9.50        2.90 o   0.1112E+00
   4   9 -20       77.12       79.04        1.04 o   0.7417E-01
  -4   9  19       28.30       25.71        2.04 o   0.1214E+00
  -4  -9  18       65.45       67.17        1.01 o   0.1049E+00
   4   9 -17       14.70       11.22        3.92 <   0.0000E+00
  -4  -9  17       11.20       11.22        3.06 o   0.1375E+00
   4   9 -16       10.59        5.00        4.95 <   0.0000E+00
  -4  -9  16        4.57        5.00       14.77 <   0.0000E+00
   4   9 -15       12.99       12.18        3.69 <   0.0000E+00
   4   9 -14       56.79       56.33        1.33 o   0.1283E+00
   4  -9 -14       55.43       56.33        2.58 o   0.1174E+00
  -4   9  13       26.79       23.90        1.45 o   0.9455E-01
  -4  -9  13       23.74       23.90        2.04 o   0.5842E-01
   4  -9 -12      133.45      128.25        0.65 o   0.2340E-01
   4  -9 -11       40.08       34.57        0.97 o   0.1361E+00
   4  -9 -10      155.37      150.17        0.57 o   0.1668E-01
   4   9  -9       23.65       15.24        1.20 o   0.3156E-01
  -4   9   8       88.67       84.35        0.55 o   0.5836E-01
  -4  -9   7       51.60       49.29        0.92 o   0.1402E+00
   4   9  -6       24.51       23.75        0.53 o   0.1061E+00
  -4  -9   5       16.13       20.23        0.87 o   0.7459E-01
  -4   9   4       80.06       80.34        0.37 o   0.7246E-01
  -4  -9   3       49.99       47.31        0.47 o   0.1476E+00
  -4  -9   2      220.29      209.11        0.32 o   0.7871E-02
   4   9  -1       70.17       63.76        0.42 o   0.4219E-01
   4   9   0      239.80      224.24        0.41 o   0.6706E-02
  -4   9  -1       73.29       63.47        0.34 o   0.7578E-01
  -4  -9  -2      160.19      152.85        0.46 o   0.1540E-01
  -4   9  -3       21.69       19.39        0.60 o   0.5947E-01
  -4   9  -4       14.82       14.13        0.96 o   0.4516E-01
  -4   9  -5       39.25       38.36        0.53 o   0.1357E+00
  -4  -9  -6       69.36       69.74        0.45 o   0.9335E-01
  -4  -9  -6       77.15       69.74        1.36 o   0.4466E-01
  -4  -9  -7       35.50       36.11        0.56 o   0.1321E+00
  -4  -9  -8      109.19      120.33        0.36 o   0.2274E-01
  -4   9  -8      130.42      120.33        1.52 o   0.2347E-01
  -4   9  -9       24.27       14.49        1.04 o   0.2250E-01
  -4   9 -10      147.70      148.83        0.52 o   0.1717E-01
  -4  -9 -10      152.56      148.83        1.14 o   0.1621E-01
  -4  -9 -11       36.80       34.80        0.88 o   0.1478E+00
  -4   9 -11       36.89       34.80        1.61 o   0.2394E-01
  -4   9 -12       89.69       89.68        0.62 o   0.5467E-01
  -4  -9 -13       28.41       28.27        1.20 o   0.1116E+00
  -4   9 -13       29.40       28.27        2.48 o   0.1035E+00
  -4  -9 -14       -7.75        3.03        4.23 <   0.0000E+00
  -4   9 -14        3.48        3.03        7.39 <   0.0000E+00
  -4   9 -15       13.50       11.01        2.28 o   0.2560E-01
  -4   9 -15       17.48       11.01        7.31 <   0.0000E+00
  -4   9 -16       56.73       55.44        0.85 o   0.1297E+00
  -4   9 -16       59.10       55.44        1.89 o   0.1181E+00
   4  -9  17       18.82       13.79        1.88 o   0.4392E-01
  -4   9 -17       15.09       13.79        2.41 o   0.6915E-01
  -4   9 -18       90.39       86.78        1.10 o   0.5500E-01
   4  -9  18       88.79       86.78        1.39 o   0.5392E-01
  -4   9 -19       27.98       17.32        1.89 o   0.4158E-01
   4  -9  19       18.50       17.32        2.71 o   0.6655E-01
  -4   9 -20       69.01       66.59        1.23 o   0.9611E-01
   4  -9  20       69.86       66.59        2.96 o   0.9143E-01
  -4   9 -21       12.92        7.12        6.32 <   0.0000E+00
   4  -9  21        6.40        7.12        5.95 o   0.1295E+00
  -4   9 -22       20.44       16.93        3.99 o   0.6130E-01
   4  -9  22       19.25       16.93        9.74 <   0.0000E+00
   4  -9  23        2.03        1.66        9.97 <   0.0000E+00
   4 -10 -26       -3.69        4.27       26.18 <   0.0000E+00
  -4  10  25       16.90       14.82        5.48 <   0.0000E+00
   4  10 -24       17.32        6.52        4.79 <   0.0000E+00
   4 -10 -24        6.00        6.52       13.29 <   0.0000E+00
   4  10 -23       18.32       17.29        2.99 o   0.5431E-01
  -4  10  22        6.19       10.31        9.57 <   0.0000E+00
   4  10 -21       -5.99       12.08       11.42 <   0.0000E+00
   4 -10 -21        5.09       12.08       15.09 <   0.0000E+00
   4 -10 -20       -7.77        2.97        6.57 <   0.0000E+00
   4 -10 -19       -5.29        7.06       10.06 <   0.0000E+00
  -4  10  18       -9.23        0.47        6.31 <   0.0000E+00
  -4 -10  18        0.41        0.47        8.27 <   0.0000E+00
   4 -10 -17       26.27       27.60        2.35 o   0.1247E+00
  -4 -10  17       27.32       27.60        5.85 o   0.1341E+00
  -4  10  16       12.77       13.73        4.32 <   0.0000E+00
   4 -10 -16       12.25       13.73        4.27 o   0.1553E+00
   4  10 -15       37.01       37.14        1.69 o   0.1587E+00
  -4 -10  15       38.79       37.14        3.97 o   0.1519E+00
   4  10 -14       21.15       23.81        2.18 o   0.8825E-01
   4  10 -13       26.60       28.49        2.51 o   0.1264E+00
   4  10 -12       20.47       20.75        1.67 o   0.7645E-01
   4  10 -11        4.96        3.68        5.66 <   0.0000E+00
  -4  10  10       10.85       11.67        2.24 o   0.2128E-01
   4 -10  -9       28.88       28.24        0.85 o   0.1362E+00
   4 -10  -8       21.19       20.26        2.34 o   0.8950E-01
  -4  10   7       31.66       35.17        1.66 o   0.1207E+00
   4 -10  -6       20.77       23.21        0.59 o   0.9675E-01
   4 -10  -5       18.50       19.11        0.71 o   0.4932E-01
  -4  10   4       31.64       34.58        0.55 o   0.1456E+00
  -4  10   3       15.80        9.48        1.01 o   0.6434E-01
  -4 -10   2        9.94        7.81        1.63 o   0.1412E-01
  -4  10   1       33.53       28.80        0.59 o   0.1197E+00
  -4  10   0       17.78       15.78        0.71 o   0.4219E-01
  -4 -10  -1       35.91       32.11        0.83 o   0.1368E+00
  -4 -10  -2       44.64       44.69        0.71 o   0.1144E+00
   4  10   3       10.02       15.68        2.29 o   0.1199E-01
  -4  10  -4       26.30       28.36        1.10 o   0.1128E+00
   4  10   5       19.05       17.72        0.77 o   0.4392E-01
  -4 -10  -6       10.22        9.77        1.57 o   0.2385E-01
  -4 -10  -7       44.11       46.25        0.55 o   0.1471E+00
  -4  10  -7       45.50       46.25        2.86 o   0.1411E+00
  -4 -10  -8        4.92        5.83        2.69 <   0.0000E+00
  -4 -10  -8        5.86        5.83        2.71 o   0.1288E+00
   4 -10   9       32.86       33.27        0.83 o   0.1192E+00
  -4 -10 -10       34.29       33.98        0.88 o   0.1504E+00
  -4  10 -10       31.53       33.98        3.88 o   0.1460E+00
  -4 -10 -11       21.17       21.41        1.41 o   0.7202E-01
  -4  10 -11       23.71       21.41        4.38 o   0.1015E+00
  -4  10 -12       39.95       41.11        0.95 o   0.1589E+00
  -4 -10 -12       39.64       41.11        2.04 o   0.1533E+00
  -4 -10 -13       23.09       23.52        1.36 o   0.1075E+00
  -4  10 -13       24.32       23.52        4.34 o   0.1469E+00
  -4 -10 -14       12.49        9.49        2.87 o   0.1594E-01
   4 -10  14        9.91        9.49        2.88 o   0.1485E+00
  -4  10 -15       39.70       39.40        0.98 o   0.1401E+00
  -4  10 -15       41.87       39.40        3.40 o   0.1181E+00
  -4 -10 -16        9.87        8.21        3.67 <   0.0000E+00
  -4  10 -16        8.01        8.21        4.13 o   0.1251E+00
   4 -10  17       20.98       20.52        2.11 o   0.9545E-01
  -4  10 -17       24.84       20.52        6.20 o   0.9810E-01
   4 -10  18       31.47       29.34        2.14 o   0.1155E+00
  -4  10 -18       23.01       29.34        4.74 o   0.1041E+00
  -4 -10 -19       11.62       15.20       10.62 <   0.0000E+00
   4 -10  19       19.78       15.20        6.04 <   0.0000E+00
  -4 -10 -20       23.00       21.25        3.81 o   0.7886E-01
   4 -10  20       20.09       21.25        7.70 <   0.0000E+00
  -4 -10 -21       -7.29        0.42       14.11 <   0.0000E+00
   4 -10  21        0.52        0.42        9.75 <   0.0000E+00
  -4 -10 -22       -6.40        3.27       21.09 <   0.0000E+00
   4 -10  22        3.24        3.27       10.68 <   0.0000E+00
  -4 -10 -23       17.77       13.43        6.12 <   0.0000E+00
   4 -10  23       12.31       13.43       13.97 <   0.0000E+00
   4 -11 -25        3.27        0.47       33.27 <   0.0000E+00
  -4  11  24        7.00        2.29       14.29 <   0.0000E+00
   4 -11 -24        2.78        2.29        8.66 <   0.0000E+00
   4 -11 -23       19.57       18.74        3.49 o   0.6569E-01
  -4 -11  23       17.88       18.74        7.55 <   0.0000E+00
   4  11 -22       20.86       20.74        3.76 o   0.6544E-01
  -4 -11  22       22.69       20.74        5.76 o   0.1081E+00
   4  11 -21       41.41       42.04        2.67 o   0.1487E+00
  -4 -11  21       41.29       42.04        2.47 o   0.1428E+00
   4  11 -20       39.17       40.44        1.83 o   0.1600E+00
  -4 -11  20       35.07       40.44        3.92 o   0.9909E-01
   4  11 -19       50.26       49.73        1.50 o   0.1438E+00
   4 -11 -19       48.04       49.73        2.92 o   0.1127E+00
  -4 -11  18       28.25       30.19        1.92 o   0.1255E+00
  -4  11  17       36.07       34.84        1.83 o   0.1571E+00
  -4 -11  17       30.63       34.84        4.92 o   0.9878E-01
  -4  11  16       17.66       19.31        3.61 o   0.6225E-01
   4 -11 -16       12.45       19.31        9.11 <   0.0000E+00
  -4  11  15       24.45       27.85        2.72 o   0.1072E+00
  -4 -11  15       28.01       27.85        5.04 o   0.1261E+00
   4  11 -14       16.06       15.35        2.81 o   0.4802E-01
  -4  11  13       -3.66       11.37       16.43 <   0.0000E+00
   4 -11 -12       26.76       29.35        2.57 o   0.1267E+00
  -4  11  11       89.50       90.50        1.09 o   0.5554E-01
  -4  11  10       57.51       56.65        1.32 o   0.1145E+00
   4  11  -9      105.00      107.66        0.94 o   0.3061E-01
  -4  11   8       77.37       79.92        1.00 o   0.5995E-01
  -4  11   7       69.83       73.49        0.49 o   0.7172E-01
  -4  11   6       80.24       82.87        0.50 o   0.5976E-01
   4 -11  -5       23.05       20.78        1.01 o   0.3452E-01
  -4 -11   4        7.88        8.79        1.61 o   0.3198E-01
  -4  11   3       92.80       93.54        0.41 o   0.5145E-01
  -4  11   2       94.62       92.24        0.43 o   0.5035E-01
  -4  11   1      191.63      185.48        0.41 o   0.1057E-01
  -4  11   0      124.51      123.21        0.54 o   0.2582E-01
  -4  11  -1      161.72      160.75        0.51 o   0.1422E-01
  -4  11  -2       68.19       67.66        0.60 o   0.8310E-01
   4  11   3       31.47       33.52        0.89 o   0.1458E+00
  -4  11  -4       31.56       33.12        1.26 o   0.1462E+00
  -4 -11  -4       33.96       33.12        1.74 o   0.1421E+00
  -4  11  -5       44.28       40.92        0.96 o   0.1481E+00
  -4 -11  -5       40.78       40.92        1.13 o   0.5575E-01
   4  11   6       82.22       82.09        0.78 o   0.6171E-01
  -4  11  -6       84.53       82.09        0.90 o   0.3491E-01
  -4 -11  -7       77.27       80.10        0.55 o   0.6343E-01
  -4 -11  -8       67.08       75.65        0.46 o   0.4233E-01
  -4 -11  -9       98.38      100.50        0.59 o   0.3770E-01
  -4  11 -10       46.83       47.61        0.84 o   0.1368E+00
  -4 -11 -11       43.76       45.24        1.21 o   0.1499E+00
  -4  11 -11       45.67       45.24        1.53 o   0.1384E+00
  -4 -11 -12       10.62       14.53        2.97 <   0.0000E+00
   4 -11  13      -10.84        7.80        3.64 <   0.0000E+00
  -4 -11 -13        7.47        7.80        4.79 <   0.0000E+00
  -4 -11 -14       16.46       14.62        2.13 o   0.5107E-01
  -4  11 -14       15.73       14.62        4.64 o   0.1126E+00
   4 -11  15       15.38       16.85        2.46 o   0.6223E-01
  -4  11 -15       17.23       16.85        3.07 o   0.1051E+00
  -4 -11 -16       23.46       23.92        2.30 o   0.9832E-01
  -4  11 -16       24.57       23.92        1.96 o   0.1605E+00
   4 -11  17       33.27       30.01        3.24 o   0.1314E+00
  -4  11 -17       30.25       30.01        2.03 o   0.1563E+00
  -4  11 -18       28.97       29.42        1.96 o   0.1233E+00
  -4  11 -19       36.37       36.36        1.94 o   0.1418E+00
   4 -11  20       34.16       33.67        3.34 o   0.1484E+00
  -4 -11 -20       34.68       33.67        2.62 o   0.1266E+00
   4 -11  21       25.34       24.64        3.34 o   0.9916E-01
  -4  11 -21       28.69       24.64        5.09 o   0.8792E-01
   4 -11  22       18.82       19.70        6.09 <   0.0000E+00
  -4  11 -22       23.81       19.70        4.26 o   0.8277E-01
   4 -11  23       17.97       18.29        6.57 <   0.0000E+00
   4 -12 -25       13.26        5.54        7.30 <   0.0000E+00
   4 -12 -24       14.16        7.44        8.42 <   0.0000E+00
  -4  12  23       10.37        6.32        9.02 <   0.0000E+00
   4 -12 -23        1.28        6.32       79.24 <   0.0000E+00
  -4  12  22      -11.67        3.22        5.73 <   0.0000E+00
  -4 -12  22        1.72        3.22       15.82 <   0.0000E+00
  -4  12  21      -10.13        3.48        9.78 <   0.0000E+00
   4 -12 -21       -4.40        3.48       13.80 <   0.0000E+00
  -4  12  20        8.22        4.48        7.96 <   0.0000E+00
  -4 -12  20        4.35        4.48        4.42 o   0.1601E+00
  -4  12  19       11.66       12.75        8.25 <   0.0000E+00
   4 -12 -19       17.66       12.75        6.32 <   0.0000E+00
   4  12 -18        5.53        3.06        9.38 <   0.0000E+00
   4 -12 -17        5.69       13.65       10.24 <   0.0000E+00
  -4 -12  17       13.29       13.65       10.33 <   0.0000E+00
   4  12 -16      -12.07        6.26        6.43 <   0.0000E+00
   4 -12 -16      -10.11        6.26        8.08 <   0.0000E+00
  -4  12  15       -4.33        4.88       12.95 <   0.0000E+00
   4 -12 -14       15.87       15.54        3.54 o   0.3891E-01
   4  12 -13       28.25       30.23        3.05 o   0.1273E+00
   4 -12 -13       27.14       30.23        4.60 o   0.1138E+00
   4  12 -12       10.41        2.43        8.47 <   0.0000E+00
   4 -12 -12        2.09        2.43        4.47 o   0.1145E+00
  -4  12  11       33.11       32.63        2.84 o   0.1338E+00
   4 -12 -11       27.28       32.63        5.36 o   0.1212E+00
   4  12 -10       16.24       13.73        3.68 o   0.5041E-01
  -4  12   9       22.64       25.61        1.77 o   0.1004E+00
  -4 -12   8        5.17        8.62        2.28 <   0.0000E+00
  -4  12   7        2.88        6.94        7.27 <   0.0000E+00
   4 -12  -6       29.39       31.75        0.93 o   0.1374E+00
  -4  12   5        3.23        9.43        7.96 <   0.0000E+00
   4 -12  -4        6.22        6.97        4.65 <   0.0000E+00
  -4  12   3       26.13       24.43        0.83 o   0.1031E+00
  -4  12   2       43.98       44.90        0.71 o   0.1556E+00
   4  12  -1       40.22       39.34        1.11 o   0.1256E+00
  -4 -12   0       38.07       38.40        0.90 o   0.1461E+00
  -4  12  -1       32.73       30.67        0.99 o   0.1294E+00
  -4 -12  -2       13.34       17.06        2.00 o   0.5275E-01
  -4  12  -3       11.03        4.64        2.70 o   0.1306E-01
  -4 -12  -3        7.63        4.64        4.85 <   0.0000E+00
  -4  12  -4       39.31       38.45        1.20 o   0.1285E+00
  -4 -12  -4       40.46       38.45        1.73 o   0.1379E+00
  -4 -12  -5        2.26        4.85       12.23 <   0.0000E+00
  -4  12  -6       37.24       36.19        1.14 o   0.1419E+00
  -4 -12  -6       35.70       36.19        1.73 o   0.1515E+00
   4  12   7       15.22       15.49        1.83 o   0.3756E-01
  -4  12  -7       15.05       15.49        3.44 o   0.5463E-01
  -4 -12  -8       13.49       12.66        1.61 o   0.4446E-01
  -4 -12  -8       11.90       12.66        2.39 o   0.1176E+00
  -4 -12  -9       46.45       48.31        1.06 o   0.1552E+00
  -4 -12  -9       46.09       48.31        1.49 o   0.1528E+00
  -4 -12 -10        8.99        7.58        5.33 <   0.0000E+00
  -4 -12 -10        7.26        7.58        1.98 o   0.1408E+00
   4 -12  11       45.08       44.08        1.38 o   0.1577E+00
  -4  12 -11       42.73       44.08        1.47 o   0.1557E+00
  -4 -12 -12       17.07       17.97        2.74 o   0.6917E-01
  -4  12 -12       17.26       17.97        2.25 o   0.1395E+00
  -4 -12 -13       21.11       22.97        2.70 o   0.9891E-01
  -4 -12 -13       19.30       22.97        2.65 o   0.1043E+00
  -4 -12 -14       15.07       11.55        2.79 o   0.2808E-01
  -4  12 -14       12.34       11.55       11.20 <   0.0000E+00
  -4 -12 -15       12.03        5.75        5.55 <   0.0000E+00
  -4 -12 -15        9.83        5.75        5.24 <   0.0000E+00
  -4 -12 -16        7.59        4.34        5.09 <   0.0000E+00
  -4  12 -16        2.58        4.34       19.74 <   0.0000E+00
  -4 -12 -17       32.59       34.68        3.78 o   0.1432E+00
  -4  12 -17       38.93       34.68        3.10 o   0.1425E+00
  -4 -12 -18       -2.19        5.53       40.18 <   0.0000E+00
  -4  12 -18        0.94        5.53       49.37 <   0.0000E+00
   4 -12  19       47.43       47.33        2.66 o   0.1519E+00
  -4  12 -19       46.71       47.33        2.77 o   0.1544E+00
  -4 -12 -20       -4.57        6.46       24.44 <   0.0000E+00
  -4  12 -20       -6.27        6.46       18.40 <   0.0000E+00
  -4  12 -21       23.21       21.59        4.76 o   0.9165E-01
  -4  12 -22        8.76        4.67        7.68 <   0.0000E+00
   4 -13 -24       17.23       13.69        8.61 <   0.0000E+00
   4 -13 -23       -6.37       10.75       27.33 <   0.0000E+00
  -4  13  22       -2.91        5.22       35.33 <   0.0000E+00
  -4 -13  22        4.01        5.22        5.61 <   0.0000E+00
   4 -13 -21       55.53       53.21        1.70 o   0.1336E+00
  -4 -13  21       57.56       53.21        3.22 o   0.1213E+00
   4  13 -20       27.23       21.11        2.90 o   0.5484E-01
   4 -13 -20       20.60       21.11        2.66 o   0.9618E-01
   4 -13 -19       85.36       83.61        1.33 o   0.6225E-01
  -4 -13  19       85.46       83.61        2.35 o   0.6138E-01
  -4  13  18       23.92       17.34        3.04 o   0.4424E-01
  -4 -13  18       17.17       17.34        3.40 o   0.1161E+00
   4  13 -17       49.07       51.08        1.71 o   0.1418E+00
   4 -13 -17       52.34       51.08        3.35 o   0.1421E+00
  -4  13  16        6.66        0.58        8.89 <   0.0000E+00
  -4 -13  16        0.74        0.58        5.53 o   0.6607E-01
  -4  13  15        9.67        6.22        6.82 <   0.0000E+00
   4  13 -14       30.02       29.28        2.66 o   0.1411E+00
   4 -13 -14       26.41       29.28        4.67 o   0.1101E+00
   4  13 -13       62.43       65.12        1.30 o   0.9215E-01
   4 -13 -12       36.81       36.96        1.83 o   0.1590E+00
   4  13 -11      133.77      137.10        0.99 o   0.1986E-01
   4 -13 -10       24.87       11.59        2.48 o   0.1944E-01
   4  13  -9      115.78      114.46        1.00 o   0.3207E-01
   4 -13  -8       22.45       15.86        2.75 o   0.3201E-01
  -4 -13   7       44.78       45.05        0.78 o   0.1581E+00
   4 -13  -6       25.63       29.22        1.25 o   0.1122E+00
  -4  13   5       19.53       15.25        2.62 o   0.4918E-01
   4 -13  -4       14.17       14.16        3.25 o   0.5947E-01
  -4  13   3       68.98       71.33        0.40 o   0.8939E-01
  -4  13   2       12.83        8.94        1.88 o   0.2650E-01
  -4  13   1      112.82      108.75        0.72 o   0.3391E-01
   4  13   0       13.83        3.05        2.60 o   0.5307E-02
   4  13   1       97.09       90.20        0.60 o   0.4516E-01
  -4  13  -2       11.55        8.29        2.50 o   0.1044E-01
  -4  13  -3       38.13       37.37        0.99 o   0.1601E+00
  -4 -13  -3       39.56       37.37        1.86 o   0.1607E+00
  -4  13  -4       -1.80        8.50       22.97 <   0.0000E+00
  -4 -13  -4        9.51        8.50        3.37 o   0.5898E-01
  -4  13  -5        6.65        6.89        5.61 <   0.0000E+00
  -4 -13  -5        6.93        6.89        2.27 o   0.1322E+00
  -4  13  -6       21.10       23.74        1.80 o   0.8398E-01
  -4 -13  -6       23.53       23.74        1.50 o   0.1516E+00
  -4  13  -7       66.18       66.28        0.70 o   0.1005E+00
  -4 -13  -7       70.55       66.28        1.18 o   0.8551E-01
  -4 -13  -8       27.73       17.83        1.89 o   0.4869E-01
  -4 -13  -8       17.91       17.83        1.03 o   0.3653E-01
  -4 -13  -9      127.00      126.81        0.80 o   0.2467E-01
  -4  13  -9      129.24      126.81        0.88 o   0.2439E-01
   4 -13  10       20.97        1.58        2.35 o   0.8847E-02
  -4  13 -10        1.55        1.58        0.92 o   0.2341E-01
   4 -13  11      101.66      103.14        0.85 o   0.3978E-01
  -4  13 -11      106.69      103.14        1.98 o   0.3441E-01
  -4 -13 -12       22.77       20.66        2.48 o   0.8506E-01
  -4 -13 -12       19.28       20.66        1.90 o   0.8520E-01
  -4 -13 -13       25.05       27.93        2.36 o   0.1178E+00
  -4  13 -13       26.93       27.93        2.79 o   0.1429E+00
   4 -13  14       20.83       24.70        2.28 o   0.9725E-01
  -4  13 -14       12.23       24.70       12.41 <   0.0000E+00
  -4 -13 -15       25.03       21.90        1.94 o   0.8232E-01
  -4  13 -15       23.06       21.90        6.57 <   0.0000E+00
  -4 -13 -16        9.07        0.59       12.31 <   0.0000E+00
   4 -13  16        0.62        0.59        2.53 o   0.1432E+00
   4 -13  17       59.65       61.32        2.27 o   0.1066E+00
  -4  13 -17       62.50       61.32        2.02 o   0.1062E+00
   4 -13  18       11.78       11.22        1.53 o   0.6766E-01
  -4 -13 -19       66.39       69.71        2.50 o   0.8730E-01
  -4  13 -19       75.91       69.71        1.97 o   0.6731E-01
  -4 -13 -20        9.85        9.52        2.13 o   0.1423E+00
   4 -13  21       32.88       29.58        3.75 o   0.1218E+00
  -4  13 -21       34.14       29.58        3.93 o   0.1143E+00
  -4  13 -22       -0.46        0.53       23.31 <   0.0000E+00
   4 -14 -23       -7.98        2.94       15.42 <   0.0000E+00
   4 -14 -22        4.41        2.88       10.64 <   0.0000E+00
  -4  14  21        9.99        7.86        9.03 <   0.0000E+00
  -4 -14  21       12.50        7.86        8.82 <   0.0000E+00
  -4  14  20       11.87       12.30        5.94 <   0.0000E+00
  -4 -14  20       11.00       12.30       14.09 <   0.0000E+00
   4 -14 -19       17.35       18.68        3.77 o   0.6239E-01
  -4 -14  19       25.35       18.68        7.31 <   0.0000E+00
   4  14 -18       14.22       12.70        4.50 <   0.0000E+00
   4 -14 -18       16.65       12.70        9.28 <   0.0000E+00
  -4  14  17       19.72       18.87        3.22 o   0.6358E-01
  -4 -14  17       16.52       18.87        8.94 <   0.0000E+00
  -4  14  16       -5.49        4.81       16.68 <   0.0000E+00
   4 -14 -16       -6.06        4.81       17.34 <   0.0000E+00
   4  14 -15        8.18        3.52        8.46 <   0.0000E+00
  -4  14  14        8.84        4.67        6.80 <   0.0000E+00
   4  14 -13       14.42       21.60        5.92 <   0.0000E+00
   4 -14 -13        8.76       21.60       16.34 <   0.0000E+00
  -4  14  12       28.20       26.71        3.21 o   0.1313E+00
   4 -14 -12       26.93       26.71        5.67 o   0.1321E+00
   4  14 -11       24.99       29.25        2.57 o   0.1118E+00
   4  14 -10       35.08       34.68        1.80 o   0.1536E+00
   4  14  -9       39.99       37.84        1.83 o   0.1570E+00
   4  14  -8        7.44        6.82        8.58 <   0.0000E+00
   4  14  -7       -3.16        2.27       16.95 <   0.0000E+00
   4  14  -6        7.30        3.19        7.78 <   0.0000E+00
  -4  14   5       28.81       30.83        2.10 o   0.1361E+00
   4 -14  -4       24.58       28.51        2.07 o   0.8718E-01
   4  14  -3        7.26        7.92        1.40 o   0.2866E-01
  -4  14   2       34.10       35.84        0.69 o   0.1424E+00
  -4  14   1       18.49       16.68        2.12 o   0.5357E-01
  -4 -14   0       28.53       30.10        1.40 o   0.1225E+00
   4  14   1        9.42        2.45        3.26 <   0.0000E+00
  -4  14  -2       29.93       29.24        1.05 o   0.1407E+00
   4  14   3        5.46        2.68        5.06 <   0.0000E+00
  -4  14  -4       10.74       12.08        4.13 <   0.0000E+00
  -4 -14  -4       12.88       12.08        2.14 o   0.1456E+00
  -4  14  -5       30.13       28.50        1.49 o   0.1330E+00
  -4 -14  -5       31.13       28.50        2.06 o   0.1304E+00
  -4  14  -6       -8.30        2.31        4.03 <   0.0000E+00
  -4 -14  -6       -4.53        2.31        9.32 <   0.0000E+00
  -4 -14  -7        8.52        7.68        3.53 <   0.0000E+00
  -4 -14  -7        3.62        7.68       11.46 <   0.0000E+00
   4  14   8       16.64       18.67        3.58 o   0.6600E-01
  -4  14  -8       18.99       18.67        1.47 o   0.1613E+00
  -4 -14  -9        5.66        1.24        9.97 <   0.0000E+00
  -4  14  -9        1.23        1.24        4.79 o   0.1461E+00
  -4 -14 -10       32.59       31.35        1.54 o   0.1297E+00
  -4  14 -10       30.11       31.35        3.94 o   0.1597E+00
  -4 -14 -11       11.29        8.09        5.26 <   0.0000E+00
  -4  14 -11        8.40        8.09        3.11 o   0.1245E+00
  -4 -14 -12        8.58        8.67        5.47 <   0.0000E+00
  -4  14 -12        6.32        8.67       10.04 <   0.0000E+00
  -4 -14 -13        3.06        9.67       15.06 <   0.0000E+00
  -4  14 -13       -9.71        9.67       15.05 <   0.0000E+00
   4 -14  14      -12.40        2.65        6.82 <   0.0000E+00
  -4 -14 -14        3.24        2.65       14.43 <   0.0000E+00
  -4 -14 -15        6.32        5.97        9.35 <   0.0000E+00
  -4 -14 -16      -11.71        1.91        9.19 <   0.0000E+00
  -4  14 -16        2.54        1.91        7.20 <   0.0000E+00
  -4 -14 -17        4.03        3.64        6.54 <   0.0000E+00
   4 -14  18       12.98        6.19        8.01 <   0.0000E+00
  -4 -14 -18        8.16        6.19        5.02 o   0.5912E-01
   4 -14  19       12.41        8.48        4.73 o   0.3748E-01
  -4  14 -20        1.78        0.98        8.50 <   0.0000E+00
  -4  14 -21       11.20       10.60       11.41 <   0.0000E+00
  -4  14 -22       14.01        2.71       10.19 <   0.0000E+00
   4 -15 -22       10.60        9.52        5.75 o   0.1206E+00
   4 -15 -21       39.24       40.12        3.11 o   0.1594E+00
  -4  15  20       49.99       45.59        2.54 o   0.1342E+00
  -4 -15  20       44.95       45.59        2.51 o   0.1156E+00
  -4  15  19       46.80       43.59        1.91 o   0.1281E+00
  -4 -15  19       42.28       43.59        3.06 o   0.1086E+00
  -4  15  18       54.83       55.09        1.71 o   0.1336E+00
   4 -15 -18       52.87       55.09        2.84 o   0.9177E-01
  -4  15  17       30.73       28.62        3.17 o   0.1186E+00
  -4 -15  17       28.85       28.62        2.80 o   0.1539E+00
   4 -15 -16       27.32       28.27        2.66 o   0.1270E+00
  -4  15  15       -3.63        7.62       21.22 <   0.0000E+00
   4 -15 -15       -3.05        7.62       52.83 <   0.0000E+00
   4  15 -14       19.59       19.18        3.48 o   0.8228E-01
   4  15 -13       35.79       37.01        2.17 o   0.1564E+00
   4  15 -12       66.80       68.92        1.65 o   0.8537E-01
   4 -15 -12       61.91       68.92        2.71 o   0.4854E-01
   4  15 -11       36.51       37.24        1.88 o   0.1582E+00
  -4  15  10       76.72       80.13        1.21 o   0.7125E-01
   4  15  -9       42.78       43.70        2.37 o   0.1604E+00
   4 -15  -9       43.69       43.70        2.80 o   0.9508E-01
   4  15  -8       40.92       40.20        1.70 o   0.1614E+00
  -4  15   7       47.78       49.68        1.49 o   0.1440E+00
  -4  15   6       23.75       24.45        2.69 o   0.1042E+00
   4 -15  -5       -6.56        3.38        9.11 <   0.0000E+00
   4  15  -4       48.38       50.29        1.24 o   0.1338E+00
  -4  15   3       57.87       60.24        1.33 o   0.1118E+00
  -4  15   2       38.42       39.04        0.82 o   0.1580E+00
  -4  15   1       85.71       83.83        1.01 o   0.6052E-01
  -4  15   0       32.16       32.14        1.85 o   0.1486E+00
  -4  15  -1       84.71       83.81        0.76 o   0.6331E-01
  -4  15  -2       30.16       30.61        1.37 o   0.1390E+00
  -4  15  -3       44.00       43.89        1.02 o   0.1590E+00
  -4  15  -4       26.57       25.34        1.89 o   0.1058E+00
  -4 -15  -4       30.04       25.34        2.30 o   0.9757E-01
  -4  15  -5       29.99       30.80        1.33 o   0.1348E+00
  -4 -15  -5       33.47       30.80        1.68 o   0.1338E+00
  -4  15  -6        6.92        1.53        5.01 <   0.0000E+00
  -4 -15  -7       64.00       64.65        1.29 o   0.1083E+00
  -4  15  -7       68.86       64.65        2.61 o   0.7015E-01
   4  15   8       56.11       56.42        1.27 o   0.1233E+00
  -4 -15  -9       51.32       51.41        1.45 o   0.1403E+00
  -4  15  -9       52.80       51.41        2.29 o   0.5246E-01
  -4 -15 -10       72.53       74.52        1.27 o   0.8212E-01
  -4 -15 -10       75.48       74.52        1.47 o   0.6626E-01
  -4 -15 -11       42.64       42.59        1.37 o   0.1606E+00
  -4  15 -11       42.20       42.59        2.71 o   0.7260E-01
  -4 -15 -12       31.77       33.69        1.76 o   0.1468E+00
  -4  15 -12       31.30       33.69        3.87 o   0.1455E+00
  -4 -15 -13       28.14       27.27        1.98 o   0.1168E+00
  -4  15 -13       26.45       27.27        5.36 o   0.1470E+00
  -4 -15 -14       11.79        2.81        7.05 <   0.0000E+00
  -4 -15 -14       -3.91        2.81       10.00 <   0.0000E+00
  -4  15 -15       16.13       17.92        4.08 o   0.1351E+00
  -4 -15 -16       36.00       38.73        3.47 o   0.1340E+00
  -4  15 -16       39.92       38.73        3.96 o   0.1514E+00
   4 -15  17       45.64       44.63        1.79 o   0.9488E-01
  -4 -15 -18       54.26       52.53        2.88 o   0.1315E+00
  -4  15 -18       50.47       52.53        2.21 o   0.1063E+00
   4 -15  19       36.95       40.98        3.51 o   0.1286E+00
  -4 -15 -19       40.07       40.98        2.52 o   0.1152E+00
  -4  15 -20       22.72       23.50        3.31 o   0.1572E+00
  -4  15 -21       20.49       29.44        9.57 <   0.0000E+00
   4 -16 -21       -5.19        4.22       12.25 <   0.0000E+00
   4 -16 -20        0.24        0.49       20.52 <   0.0000E+00
   4  16 -19       12.61        5.67        5.81 <   0.0000E+00
   4 -16 -19        6.78        5.67        6.70 o   0.8683E-01
  -4  16  18       10.04        7.12        7.01 <   0.0000E+00
  -4 -16  18        6.33        7.12        8.34 <   0.0000E+00
   4  16 -17       -2.32        3.06       40.35 <   0.0000E+00
   4 -16 -17        2.75        3.06        8.42 <   0.0000E+00
   4 -16 -16       13.88       15.73        4.74 <   0.0000E+00
  -4  16  15       -8.66       10.13       12.31 <   0.0000E+00
   4 -16 -15      -11.54       10.13       11.35 <   0.0000E+00
   4 -16 -14        1.83        9.96       33.85 <   0.0000E+00
  -4  16  13       -7.50        1.96       12.52 <   0.0000E+00
   4 -16 -13        1.16        1.96       15.60 <   0.0000E+00
   4 -16 -12        7.34       10.36        9.09 <   0.0000E+00
  -4  16  11        5.00        4.57       12.72 <   0.0000E+00
   4  16 -10       22.12       26.62        3.50 o   0.1042E+00
   4 -16 -10       25.48       26.62        6.57 o   0.1183E+00
   4  16  -9        7.52       10.66        8.07 <   0.0000E+00
  -4  16   8       23.47       26.98        3.10 o   0.1062E+00
   4 -16  -7       24.22       22.58        2.93 o   0.9781E-01
   4  16  -6       12.39       15.16        4.91 <   0.0000E+00
  -4  16   5        6.60       11.27       10.41 <   0.0000E+00
   4 -16  -4       -6.78        7.81        7.22 <   0.0000E+00
  -4  16   3       11.45       14.15        5.07 <   0.0000E+00
  -4  16   2       46.01       47.21        1.53 o   0.1541E+00
   4  16  -1       42.43       45.52        1.61 o   0.1146E+00
  -4  16   0       68.76       68.61        1.16 o   0.8998E-01
  -4  16  -1       30.23       29.01        1.98 o   0.1367E+00
   4  16   2       42.90       44.26        1.53 o   0.1445E+00
  -4  16  -3        5.97        2.64        5.98 <   0.0000E+00
   4  16   4       -2.21        5.17       17.56 <   0.0000E+00
  -4 -16  -5        1.42        4.60       27.00 <   0.0000E+00
  -4 -16  -6       31.94       31.70        1.35 o   0.1477E+00
   4  16   7        8.81       14.70        5.72 <   0.0000E+00
   4  16   8       47.67       50.18        1.63 o   0.1373E+00
  -4  16  -8       50.15       50.18        3.44 o   0.1427E+00
  -4 -16  -9       -7.17        4.65        7.94 <   0.0000E+00
  -4  16  -9        4.78        4.65        6.14 o   0.1090E+00
   4 -16  10       41.10       40.99        1.45 o   0.1614E+00
  -4  16 -10       47.81       40.99        3.73 o   0.1034E+00
  -4 -16 -11       10.14        7.58        4.80 <   0.0000E+00
  -4  16 -11       10.46        7.58        9.59 <   0.0000E+00
   4 -16  12       19.88       17.33        2.71 o   0.5729E-01
  -4  16 -12        9.67       17.33       17.94 <   0.0000E+00
  -4 -16 -13       -6.65        5.80       10.18 <   0.0000E+00
  -4  16 -13        2.00        5.80       47.78 <   0.0000E+00
  -4 -16 -14        5.30        9.73       18.67 <   0.0000E+00
  -4 -16 -14       12.99        9.73        5.35 <   0.0000E+00
  -4 -16 -15        0.89        4.49      191.74 <   0.0000E+00
  -4  16 -15        4.74        4.49       10.90 <   0.0000E+00
  -4  16 -16       27.12       25.47        4.24 o   0.1127E+00
  -4 -16 -17       21.94       19.99        5.47 o   0.6546E-01
  -4 -16 -18       25.92       23.68        3.77 o   0.1033E+00
   4 -16  19       20.23       16.42        5.83 <   0.0000E+00
  -4  16 -19       13.04       16.42       10.23 <   0.0000E+00
  -4 -16 -20      -12.60       11.99       10.32 <   0.0000E+00
  -4  16 -20       -8.59       11.99       22.46 <   0.0000E+00
  -4  16 -21        5.07        3.81       26.84 <   0.0000E+00
   4 -17 -20       38.85       36.06        4.09 o   0.1521E+00
   4 -17 -19       15.12       14.40        5.62 o   0.1297E+00
   4  17 -18       34.63       34.23        2.53 o   0.1545E+00
   4 -17 -18       35.68       34.23        4.41 o   0.1548E+00
   4  17 -17       20.78       12.18        4.98 o   0.3007E-01
   4 -17 -17       13.25       12.18        6.84 o   0.9891E-01
   4  17 -16       19.70       22.97        3.58 o   0.8939E-01
   4  17 -15       -6.05        1.88       14.98 <   0.0000E+00
   4 -17 -15       -7.61        1.88       12.24 <   0.0000E+00
  -4  17  14       12.45       12.96        5.67 <   0.0000E+00
  -4  17  13       12.28       11.33        7.68 <   0.0000E+00
   4 -17 -13       13.21       11.33        4.48 o   0.1392E+00
   4  17 -12       53.81       56.92        1.56 o   0.1224E+00
  -4  17  11       17.78        9.90        5.45 <   0.0000E+00
   4 -17 -11       10.29        9.90        3.18 o   0.1137E+00
   4  17 -10       77.58       80.01        1.25 o   0.6378E-01
   4  17  -9       26.27       15.26        2.83 o   0.2809E-01
   4  17  -8       81.32       83.71        1.21 o   0.5904E-01
  -4  17   7       27.88       23.23        2.75 o   0.1122E+00
   4 -17  -6       50.89       48.77        1.51 o   0.1460E+00
   4  17  -5       12.64       14.73        4.63 <   0.0000E+00
  -4  17   4       41.66       41.91        1.39 o   0.1605E+00
  -4  17   3       17.07        5.48        3.68 o   0.1950E-01
  -4  17   2      113.28      116.17        1.05 o   0.2997E-01
  -4  17   1       33.09       20.47        2.00 o   0.4089E-01
  -4  17   0      133.87      132.17        0.99 o   0.2169E-01
  -4  17  -1       23.82       13.81        2.42 o   0.3426E-01
  -4  17  -2       90.90       88.43        1.02 o   0.5384E-01
  -4 -17  -3       12.77       10.53        3.16 o   0.1590E-01
  -4  17  -4        8.92        1.79        4.55 <   0.0000E+00
   4  17   5       23.44       22.64        2.46 o   0.1051E+00
  -4  17  -6       67.48       65.78        1.17 o   0.9997E-01
  -4  17  -7       24.98       14.73        2.22 o   0.4838E-01
  -4 -17  -8       81.19       81.70        1.26 o   0.6840E-01
  -4  17  -8       86.83       81.70        2.58 o   0.5704E-01
  -4 -17  -9       13.08        3.27        4.47 <   0.0000E+00
  -4  17  -9        3.39        3.27        2.63 o   0.7689E-01
   4 -17  10       64.02       63.57        1.03 o   0.1066E+00
   4 -17  11       20.63        6.97        3.26 o   0.1847E-01
  -4  17 -11        6.97        6.97        2.14 o   0.1374E+00
  -4 -17 -12       34.86       35.74        2.09 o   0.1518E+00
  -4  17 -12       35.30       35.74        4.84 o   0.1526E+00
  -4 -17 -13       13.56       10.29        4.79 <   0.0000E+00
  -4  17 -13        5.01       10.29       22.90 <   0.0000E+00
  -4 -17 -14        6.20        3.40       17.14 <   0.0000E+00
  -4  17 -14       -9.27        3.40       17.52 <   0.0000E+00
  -4 -17 -15       13.25        0.55        7.38 <   0.0000E+00
  -4  17 -15        0.42        0.55       12.47 <   0.0000E+00
  -4 -17 -16       25.00       23.46        4.86 o   0.8763E-01
  -4  17 -16       21.97       23.46        7.70 <   0.0000E+00
  -4 -17 -17       16.53        5.78        6.30 <   0.0000E+00
  -4  17 -17        5.41        5.78        6.32 o   0.1407E+00
  -4 -17 -18       31.14       31.59        3.93 o   0.1460E+00
  -4 -17 -19        8.09        8.04        3.92 o   0.1552E+00
   4 -18 -19        7.82       12.16       11.82 <   0.0000E+00
   4 -18 -18        6.09        1.37        9.85 <   0.0000E+00
   4 -18 -17       -8.95        9.81       13.20 <   0.0000E+00
  -4  18  16       14.01        3.54        8.03 <   0.0000E+00
   4 -18 -16       -1.38        3.54       74.94 <   0.0000E+00
   4  18 -15        5.97        6.28       11.92 <   0.0000E+00
  -4  18  14      -12.12        3.99        7.68 <   0.0000E+00
   4 -18 -14        3.00        3.99       33.53 <   0.0000E+00
   4  18 -13       -7.42        0.78        8.78 <   0.0000E+00
   4  18 -12       15.13        6.38        7.15 <   0.0000E+00
   4 -18 -12       -8.27        6.38       21.56 <   0.0000E+00
   4  18 -11        8.66       10.29        7.73 <   0.0000E+00
  -4  18  10       11.03        8.64        7.37 <   0.0000E+00
   4 -18 -10       15.81        8.64        8.72 <   0.0000E+00
  -4  18   9       15.29       13.48        3.85 o   0.3599E-01
  -4  18   8        5.95        0.75       11.99 <   0.0000E+00
   4  18  -7       15.59       15.06        4.18 <   0.0000E+00
   4 -18  -6        3.63        5.01       16.29 <   0.0000E+00
  -4  18   5       10.29        9.29        6.61 <   0.0000E+00
   4  18  -4        4.03        0.83       13.00 <   0.0000E+00
  -4  18   3       14.93       15.75        4.12 <   0.0000E+00
  -4  18   2       14.16       10.43        4.11 <   0.0000E+00
   4  18  -1       24.24       24.25        2.54 o   0.9067E-01
   4  18   0       15.60       14.66        3.56 o   0.3584E-01
   4  18   1       11.25       15.46        5.16 <   0.0000E+00
   4  18   2       15.18       17.97        3.71 o   0.6152E-01
  -4  18  -3       -7.15        1.39        7.46 <   0.0000E+00
  -4  18  -4       -2.98        4.15       27.88 <   0.0000E+00
  -4 -18  -5       19.02       19.34        3.01 o   0.7764E-01
  -4 -18  -6        7.20        5.39        7.40 <   0.0000E+00
   4  18   7       14.34       19.23        4.03 <   0.0000E+00
  -4 -18  -8       19.47       17.01        2.91 o   0.7146E-01
  -4 -18  -9        4.90        8.26       12.25 <   0.0000E+00
  -4  18  -9       14.01        8.26        8.94 <   0.0000E+00
  -4 -18 -10       26.25       26.27        2.66 o   0.9740E-01
  -4  18 -10       32.25       26.27        5.44 o   0.6309E-01
  -4 -18 -11        5.48        0.97       11.20 <   0.0000E+00
  -4  18 -11        0.43        0.97       64.55 <   0.0000E+00
  -4 -18 -12       13.55       16.94        4.95 <   0.0000E+00
  -4  18 -12       13.59       16.94       13.49 <   0.0000E+00
  -4 -18 -13       14.67        6.35        6.89 <   0.0000E+00
  -4  18 -13       12.53        6.35        7.32 <   0.0000E+00
  -4 -18 -14      -10.64        4.41        8.57 <   0.0000E+00
  -4  18 -14       -6.67        4.41       17.35 <   0.0000E+00
  -4 -18 -15       -4.93        5.43       22.67 <   0.0000E+00
  -4  18 -15        7.26        5.43       22.53 <   0.0000E+00
  -4 -18 -16       11.70       11.33        8.22 <   0.0000E+00
  -4  18 -16       16.14       11.33       10.49 <   0.0000E+00
  -4 -18 -17      -11.64        3.96       10.56 <   0.0000E+00
  -4  18 -17       14.34        3.96       12.14 <   0.0000E+00
  -4 -18 -18       18.66       20.45        6.02 <   0.0000E+00
  -4  18 -18       26.86       20.45        7.64 o   0.8076E-01
  -4 -18 -19       -3.03        2.30       32.16 <   0.0000E+00
   4 -19 -17       15.80       16.39        4.53 o   0.1603E+00
   4 -19 -16       19.83       19.32        7.64 <   0.0000E+00
  -4  19  15      -11.92        3.45        9.95 <   0.0000E+00
   4 -19 -15        6.42        3.45       27.62 <   0.0000E+00
   4  19 -14       21.38       26.63        3.55 o   0.8261E-01
   4  19 -13       20.77       17.08        4.81 o   0.6995E-01
   4 -19 -13       16.82       17.08        4.57 o   0.1469E+00
   4 -19 -12       54.12       57.37        1.62 o   0.1001E+00
   4 -19 -11       44.03       41.88        1.88 o   0.1581E+00
  -4  19  10       56.12       58.54        1.51 o   0.1319E+00
   4 -19  -9       38.78       39.71        1.93 o   0.1586E+00
   4  19  -8       34.62       35.52        2.30 o   0.1543E+00
   4  19  -7        5.27        8.12       11.11 <   0.0000E+00
  -4  19   6       10.32        5.70        6.32 <   0.0000E+00
  -4  19   5       15.40       11.85        4.77 <   0.0000E+00
   4 -19  -4       22.54       24.44        2.51 o   0.1061E+00
  -4  19   3       18.21       12.36        3.39 o   0.4604E-01
   4  19  -2       58.75       58.40        1.37 o   0.1165E+00
  -4  19   1       30.39       24.50        2.21 o   0.8582E-01
  -4  19   0       65.34       62.89        1.30 o   0.1058E+00
  -4  19  -1       26.88       24.99        2.29 o   0.9063E-01
  -4  19  -2       41.02       41.58        1.60 o   0.1326E+00
   4  19   3       -5.57        7.79       14.71 <   0.0000E+00
  -4  19  -4        8.81       11.35        9.92 <   0.0000E+00
   4  19   5       10.90        1.77        7.74 <   0.0000E+00
   4  19   6       24.59       23.57        3.36 o   0.1094E+00
  -4  19  -7       25.92       22.77        3.59 o   0.9151E-01
   4  19   8       51.33       46.75        2.79 o   0.1203E+00
  -4  19  -8       49.26       46.75        3.48 o   0.1046E+00
  -4  19  -9       53.65       47.49        2.84 o   0.1055E+00
  -4 -19  -9       48.46       47.49        2.62 o   0.8372E-01
  -4  19 -10       60.25       57.98        1.87 o   0.1201E+00
  -4 -19 -11       30.79       32.85        3.22 o   0.1364E+00
  -4  19 -11       34.56       32.85        3.39 o   0.1030E+00
  -4 -19 -12       43.90       43.73        2.77 o   0.1473E+00
  -4  19 -13        5.69        5.91        8.41 <   0.0000E+00
  -4  19 -14       -0.52        0.26       33.64 <   0.0000E+00
  -4  19 -15       13.77       14.84        9.22 <   0.0000E+00
  -4  19 -16       41.95       38.56        4.89 o   0.1350E+00
   4 -20 -15       -6.62        2.19       18.37 <   0.0000E+00
  -4  20  14       11.28       17.19       12.17 <   0.0000E+00
   4 -20 -14       23.62       17.19        8.08 <   0.0000E+00
   4  20 -13        7.41        7.64       10.50 <   0.0000E+00
   4  20 -12       -2.79        0.72       26.97 <   0.0000E+00
   4  20 -11       14.32       10.90        5.96 <   0.0000E+00
   4 -20 -11       17.30       10.90       10.44 <   0.0000E+00
  -4  20  10       11.75       14.09        5.79 <   0.0000E+00
   4  20  -9        8.08        5.38        9.04 <   0.0000E+00
   4  20  -8       22.58       23.73        3.40 o   0.9889E-01
  -4  20   7       -6.29        3.90       10.37 <   0.0000E+00
   4 -20  -6       16.06       19.23        4.39 <   0.0000E+00
   4 -20  -5        1.41        6.41       46.35 <   0.0000E+00
   4 -20  -4        4.98        1.60       11.26 <   0.0000E+00
   4  20  -3        9.69        0.27        6.16 <   0.0000E+00
  -4  20   2       10.01        7.09        6.09 <   0.0000E+00
  -4  20   1       10.22        1.11        5.71 <   0.0000E+00
   4  20   0       -6.68        2.51        9.92 <   0.0000E+00
  -4  20  -1        5.22        4.74       11.63 <   0.0000E+00
   4  20   2        8.29        0.34        9.37 <   0.0000E+00
  -4  20  -3       10.12       13.13        8.33 <   0.0000E+00
   4  20   4       -6.64       10.97       14.28 <   0.0000E+00
   4  20   5        9.90        5.76        8.17 <   0.0000E+00
   4  20   6       12.46       14.92        6.82 <   0.0000E+00
   4  20   7       -5.98        6.00       13.18 <   0.0000E+00
   4  20   8        5.29        4.41       16.36 <   0.0000E+00
  -4 -20  -9        3.56        7.02       30.34 <   0.0000E+00
  -4  20  -9       10.35        7.02        9.08 <   0.0000E+00
  -4 -20 -10       -4.44        5.07       22.33 <   0.0000E+00
  -4  20 -10        6.23        5.07       13.79 <   0.0000E+00
  -4 -20 -11       10.18        3.38        8.42 <   0.0000E+00
  -4  20 -11      -10.81        3.38       17.90 <   0.0000E+00
  -4  20 -12       11.31        9.14       13.62 <   0.0000E+00
  -4  20 -13        9.71        6.61        7.66 <   0.0000E+00
  -4  20 -14       13.52       10.06       15.18 <   0.0000E+00
   4 -21 -13       28.63       29.29        4.41 o   0.1297E+00
  -4  21  12      -11.10        1.96       10.47 <   0.0000E+00
   4 -21 -12        1.76        1.96        6.07 o   0.1315E+00
  -4  21  11       50.83       51.96        2.41 o   0.1364E+00
   4 -21 -11       43.85       51.96        4.76 o   0.6706E-01
   4  21 -10        5.97        5.45       12.38 <   0.0000E+00
   4  21  -9       47.39       49.94        1.92 o   0.1288E+00
   4 -21  -8       27.38       27.33        2.83 o   0.1174E+00
   4  21  -7       28.61       27.21        2.80 o   0.1004E+00
   4 -21  -6       22.51       27.92        3.82 o   0.9422E-01
   4 -21  -5        6.78        8.42       10.08 <   0.0000E+00
   4 -21  -4        8.02        2.89        8.96 <   0.0000E+00
   4 -21  -3       45.22       47.68        1.66 o   0.1520E+00
   4  21  -2       36.12       37.43        2.20 o   0.1581E+00
   4  21  -1       64.77       65.61        1.49 o   0.9156E-01
  -4  21   0       46.60       47.70        1.73 o   0.1455E+00
   4  21   1       54.55       54.60        2.11 o   0.1350E+00
  -4  21  -2       28.92       27.46        3.46 o   0.1182E+00
   4  21   3       29.67       30.79        3.06 o   0.1331E+00
  -4  21  -4       11.93       11.97        8.60 <   0.0000E+00
   4  21   5       13.73        9.62        5.80 <   0.0000E+00
   4  21   6       36.19       33.95        2.85 o   0.1398E+00
   4  21   7       47.62       43.75        2.30 o   0.1339E+00
  -4  21  -8       22.45       22.94        4.21 o   0.9454E-01
  -4 -21  -8       24.04       22.94        3.65 o   0.1365E+00
  -4  21  -9       57.14       52.21        3.29 o   0.1266E+00
  -4 -21  -9       49.44       52.21        3.74 o   0.1130E+00
  -4  21 -10       22.57        8.42        7.49 <   0.0000E+00
  -4 -21 -10        9.07        8.42        3.47 o   0.1356E+00
  -4  21 -11       47.53       40.37        3.97 o   0.1075E+00
  -4 -21 -11       42.51       40.37        4.14 o   0.1586E+00
  -4  21 -12       15.72        4.37       10.37 <   0.0000E+00
  -4  22  11       16.11        4.83        9.30 <   0.0000E+00
  -4  22  10       14.39        9.88        6.58 <   0.0000E+00
   4  22  -9       14.77       13.86        5.23 <   0.0000E+00
  -4  22   8      -12.41        9.44        5.66 <   0.0000E+00
   4 -22  -7       11.38       11.63        6.61 <   0.0000E+00
  -4  22   6       11.64       15.21        7.06 <   0.0000E+00
   4 -22  -5       -6.77        1.02       10.59 <   0.0000E+00
   4  22  -4       -4.61        4.52       15.76 <   0.0000E+00
  -4  22   3       -4.95        0.99       13.12 <   0.0000E+00
  -4  22   2        5.11        8.93       14.63 <   0.0000E+00
  -4  22   1       12.13        5.94        7.38 <   0.0000E+00
  -4  22   0       10.58       11.71        9.48 <   0.0000E+00
   4  22   1        8.12        8.69       13.67 <   0.0000E+00
  -4  22  -2       -6.37       15.07       15.31 <   0.0000E+00
   4  22   3       -3.58        5.33       25.41 <   0.0000E+00
   4  22   4       -9.29        4.57       11.49 <   0.0000E+00
   4  22   5       -7.84        0.60       11.51 <   0.0000E+00
  -4  22  -6       10.02        8.21        9.61 <   0.0000E+00
   4  22   7       16.51       13.29        6.44 <   0.0000E+00
  -4 -22  -8       15.14       15.43        5.48 <   0.0000E+00
  -4 -22  -9       17.03       22.56        6.97 <   0.0000E+00
  -4 -22 -10       19.86       15.05        6.52 <   0.0000E+00
  -4 -22 -11       15.48       15.93        8.35 <   0.0000E+00
  -4  23   9       57.14       55.27        3.04 o   0.1239E+00
  -4  23   8       19.20       23.69        5.98 <   0.0000E+00
  -4  23   7       31.09       25.35        4.82 o   0.9209E-01
   4  23  -6       18.36       18.27        5.77 <   0.0000E+00
  -4  23   5        7.46        0.31       10.29 <   0.0000E+00
   4  23  -4        8.08        0.47        9.62 <   0.0000E+00
  -4  23   3       29.11       28.77        2.55 o   0.1349E+00
   4  23  -2       19.80       14.38        5.04 o   0.3820E-01
  -4  23   1       55.54       54.24        2.17 o   0.1238E+00
   4  23   0       22.06       17.61        4.36 o   0.4263E-01
   4  23   1       40.98       40.64        2.78 o   0.1562E+00
  -4  23  -2       15.88       15.47        6.13 <   0.0000E+00
   4  23   3       15.25       11.86        7.20 <   0.0000E+00
  -4  23  -4      -11.05        0.53        9.45 <   0.0000E+00
   4  23   5       15.37        9.32        8.23 <   0.0000E+00
   4  23   6       21.48       22.42        6.63 <   0.0000E+00
   4  23   7       37.20       34.01        4.11 o   0.1420E+00
  -4 -23  -8       21.54       23.91        5.98 <   0.0000E+00
  -4 -23  -9       43.35       47.39        4.75 o   0.1489E+00
  -4  24   8        2.63        1.36       43.68 <   0.0000E+00
  -4  24   7       17.80       12.04        8.44 <   0.0000E+00
  -4  24   6       11.51        2.04       10.88 <   0.0000E+00
  -4  24   5      -13.36        2.76       10.85 <   0.0000E+00
   4  24  -1       24.94       22.11        6.79 <   0.0000E+00
   4  24   0       18.56        5.12        8.98 <   0.0000E+00
   4  24   1       24.91       19.08        6.73 <   0.0000E+00
   4  24   2       12.64        0.93       13.02 <   0.0000E+00
   4  24   3        9.29        1.14       16.51 <   0.0000E+00
   4  24   4      -14.83        0.39        8.82 <   0.0000E+00
   4  24   5       -5.94        8.20       24.19 <   0.0000E+00
   4  24   6       -5.70        1.88       26.35 <   0.0000E+00
   4  24   7       12.38       18.65        7.07 <   0.0000E+00
  -4 -24  -8        4.39        5.45       34.66 <   0.0000E+00
  -5   0  26       30.85       28.95        4.89 o   0.1294E+00
  -5   0  25        0.00        0.00        4.54 o   0.1352E+00
  -5   0  24       48.32       45.20        3.14 o   0.1473E+00
  -5   0  23        0.00        0.00        1.99 o   0.1322E+00
  -5   0  22       39.72       36.75        1.92 o   0.1226E+00
  -5   0  21        0.00        0.00        6.08 <   0.0000E+00
  -5   0  20      -15.60        2.13        4.84 <   0.0000E+00
  -5   0  19        0.00        0.00        6.21 <   0.0000E+00
   5   0 -18        1.90        3.26       37.59 <   0.0000E+00
   5   0 -17        0.00        0.00        2.31 o   0.1177E+00
  -5   0  16       83.36       81.75        1.03 o   0.6677E-01
   5   0 -15        0.00        0.00        0.92 o   0.3789E-01
  -5   0  14      140.89      135.44        0.77 o   0.2044E-01
   5   0 -13        0.00        0.00        0.91 o   0.5731E-01
  -5   0  12       50.27       51.52        1.35 o   0.1476E+00
  -5   0  11        0.00        0.00        1.12 o   0.1342E+00
  -5   0  10       -4.70        6.69       12.91 <   0.0000E+00
   5   0 -10        5.61        6.69        9.18 <   0.0000E+00
   5   0  -9        0.00        0.00        1.22 o   0.1341E+00
  -5   0   8      120.60      122.30        1.21 o   0.2391E-01
   5   0  -8      129.02      122.30        0.60 o   0.2489E-01
  -5   0   7       22.52        0.00        2.64 o   0.2355E-02
   5   0  -7        0.00        0.00        0.46 o   0.8957E-02
  -5   0   6      255.42      257.42        1.01 o   0.5854E-02
   5   0  -6      275.09      257.42        0.50 o   0.4761E-02
  -5   0   5       22.48        0.00        2.17 o   0.2355E-02
   5   0  -5        0.00        0.00        0.39 o   0.7146E-02
  -5   0   4      133.61      149.15        0.52 o   0.1174E-01
   5   0  -4      162.82      149.15        0.41 o   0.1492E-01
   5   0  -3        9.16        0.00        2.37 <   0.0000E+00
  -5   0   3        0.00        0.00        0.52 o   0.5769E-01
  -5   0   2       18.52       14.99        1.45 o   0.2912E-01
  -5   0   1       -2.89        0.00        7.28 <   0.0000E+00
  -5   0   0        7.01        6.60        2.72 <   0.0000E+00
   5   0   1        6.48        0.00        2.76 <   0.0000E+00
  -5   0  -2       70.16       75.52        0.54 o   0.3210E-01
   5   0   2       74.48       75.52        0.41 o   0.4894E-01
   5   0   3        8.72        0.00        2.08 o   0.2505E-02
   5   0   3        0.00        0.00        0.34 o   0.1919E-01
   5   0   4      227.13      235.18        0.91 o   0.7014E-02
   5   0   4      249.76      235.18        2.30 o   0.5904E-02
   5   0   5       43.09        0.00        1.37 o   0.1914E-02
  -5   0  -5        0.00        0.00        0.52 o   0.5894E-02
  -5   0  -6      209.92      195.63        0.50 o   0.8788E-02
  -5   0  -7       12.76        0.00        1.34 o   0.2474E-02
   5   0   7        0.00        0.00        0.60 o   0.2934E-01
  -5   0  -8       36.61       41.01        0.81 o   0.1587E+00
   5   0   8       39.13       41.01        0.52 o   0.1554E+00
  -5   0  -9       -2.07        0.00       12.45 <   0.0000E+00
   5   0   9        0.00        0.00        2.53 <   0.0000E+00
   5   0  10       57.37       56.52        0.50 o   0.1222E+00
  -5   0 -11        0.00        0.00        0.62 o   0.1520E+00
  -5   0 -12       95.26       97.81        0.49 o   0.4925E-01
   5   0  13        0.00        0.00        0.49 o   0.2335E-01
   5   0  14      115.37      107.89        0.54 o   0.3263E-01
  -5   0 -15        0.00        0.00        0.65 o   0.7287E-01
  -5   0 -16       28.25       28.77        2.03 o   0.1286E+00
  -5   0 -17        0.00        0.00        8.82 <   0.0000E+00
  -5   0 -18        3.85        5.15       16.57 <   0.0000E+00
  -5   0 -19        0.00        0.00        8.48 <   0.0000E+00
   5   0  20       -1.65        3.48       55.58 <   0.0000E+00
   5   0  21        0.00        0.00        2.69 o   0.1467E+00
  -5   0 -22       45.12       39.45        2.65 o   0.1203E+00
  -5   0 -23        0.00        0.00        2.46 o   0.1335E+00
   5   0  24       39.48       35.76        2.86 o   0.1285E+00
   5   0  25        0.00        0.00        3.23 o   0.1117E+00
  -5   1  26       28.75       24.18        4.13 o   0.7952E-01
  -5   1  25       15.65       11.28        5.86 <   0.0000E+00
  -5   1  24       24.83       20.79        2.86 o   0.8126E-01
   5  -1 -23        6.03        4.96        5.25 <   0.0000E+00
   5  -1 -22        5.55        7.33       10.13 <   0.0000E+00
  -5  -1  21        2.69        2.85        3.47 o   0.5536E-01
  -5  -1  20       23.19       23.39        1.88 o   0.1184E+00
   5   1 -19        8.36        8.17        1.90 o   0.1119E+00
  -5  -1  18       17.60       18.38        2.74 o   0.6227E-01
   5   1 -17       -9.69        6.89        5.54 <   0.0000E+00
  -5   1  16       17.94       18.63        1.26 o   0.1483E+00
   5   1 -15       24.39       25.60        1.36 o   0.1369E+00
   5   1 -14       30.59       30.25        1.08 o   0.1564E+00
   5  -1 -13       12.16       12.17        2.42 o   0.7721E-01
  -5   1  12       11.79        7.28        3.36 <   0.0000E+00
  -5  -1  11       23.12       26.88        1.48 o   0.1224E+00
   5   1 -10       23.20       20.96        1.48 o   0.9365E-01
  -5  -1   9        1.00        0.94        0.88 o   0.1357E+00
  -5  -1   8        5.97       11.78        9.06 <   0.0000E+00
   5   1  -8       14.34       11.78        1.76 o   0.2349E-01
  -5   1   7       31.48       33.17        1.55 o   0.1221E+00
   5  -1  -7       33.52       33.17        0.83 o   0.1455E+00
  -5   1   6       60.35       63.58        1.21 o   0.1175E+00
   5  -1  -6       68.58       63.58        0.42 o   0.6727E-01
  -5  -1   5       39.71       40.52        0.79 o   0.1607E+00
  -5  -1   5       45.51       40.52        0.49 o   0.9145E-01
  -5  -1   4       41.48       40.65        0.59 o   0.1505E+00
  -5   1   4       43.25       40.65        0.56 o   0.9476E-01
   5   1  -3       41.98       44.83        0.65 o   0.2502E-01
  -5  -1   3       42.49       44.83        0.60 o   0.2765E-01
   5  -1  -2       11.13        9.72        1.21 o   0.4280E-01
   5  -1  -2        9.24        9.72        2.87 o   0.0000E+00
  -5   1   1        9.21        6.57        1.87 o   0.4672E-01
   5  -1  -1        7.66        6.57        5.09 <   0.0000E+00
  -5   1   0        8.79        8.21        1.53 o   0.6315E-02
   5   1   1       22.72       23.61        0.67 o   0.0000E+00
   5   1   1       20.21       23.61        1.84 o   0.0000E+00
   5  -1   2        7.12        1.34        1.43 o   0.1219E-01
  -5  -1  -2        1.29        1.34        0.75 o   0.4246E-01
   5   1   3       51.56       55.01        0.24 o   0.7700E-01
  -5  -1  -3       56.90       55.01        0.66 o   0.9231E-01
   5  -1   4       25.35       24.67        0.70 o   0.9889E-01
   5   1   4       26.76       24.67        0.62 o   0.1205E+00
  -5   1  -5       29.75       32.26        0.57 o   0.1302E+00
   5  -1   5       33.80       32.26        0.60 o   0.8756E-01
  -5   1  -6        9.51        6.77        2.23 o   0.1344E-01
   5  -1   6        6.95        6.77        1.03 o   0.1473E+00
  -5   1  -7        7.41        3.63        3.56 <   0.0000E+00
   5   1   7        4.28        3.63        2.25 o   0.2159E-01
  -5  -1  -8       33.62       40.07        0.59 o   0.1280E+00
   5  -1   8       43.68       40.07        0.51 o   0.1250E+00
  -5  -1  -9        8.18        4.35        1.21 o   0.7682E-02
  -5   1  -9        4.68        4.35        1.00 o   0.8479E-01
  -5   1 -10       14.78       14.26        3.08 o   0.4104E-01
  -5  -1 -10       11.96       14.26        0.66 o   0.1148E+00
  -5   1 -11        3.55        3.16        1.97 o   0.1765E-01
  -5  -1 -12       16.02       16.64        1.04 o   0.8042E-01
  -5   1 -13       37.89       35.72        0.56 o   0.1414E+00
  -5   1 -14       28.74       28.64        0.72 o   0.1529E+00
  -5   1 -15       40.55       41.58        0.69 o   0.1467E+00
  -5   1 -16       -0.49        0.38        4.82 <   0.0000E+00
  -5   1 -17        2.79        3.24        2.80 o   0.5529E-01
  -5   1 -18       28.93       26.17        1.42 o   0.1111E+00
  -5   1 -19       13.42       13.50        2.06 o   0.1130E+00
  -5   1 -20       13.98       17.78        4.72 <   0.0000E+00
  -5   1 -21       -3.73        4.94        9.58 <   0.0000E+00
  -5  -1 -22       10.27        8.90        6.86 <   0.0000E+00
  -5   1 -23        6.24        5.64        3.25 o   0.7815E-01
  -5   1 -24        1.19        1.00        5.37 <   0.0000E+00
  -5   1 -25        3.19        2.71        2.87 o   0.7548E-01
  -5  -2  26       17.60       17.34        3.72 o   0.1347E+00
  -5   2  25       30.45       27.50        1.60 o   0.9182E-01
  -5   2  24       44.03       39.53        1.48 o   0.9138E-01
  -5   2  23       33.39       29.83        1.52 o   0.8709E-01
  -5  -2  22       43.69       40.91        1.20 o   0.1220E+00
   5  -2 -21       11.05        9.80        2.07 o   0.1246E+00
  -5   2  20       16.04       18.74        3.21 o   0.6965E-01
  -5   2  19       10.36       11.99        5.37 <   0.0000E+00
   5   2 -18       22.67       21.61        2.04 o   0.1082E+00
  -5   2  17       27.30       27.43        0.99 o   0.1209E+00
  -5  -2  16      101.13       94.78        0.67 o   0.2905E-01
   5  -2 -15       80.12       78.49        0.50 o   0.1655E-01
  -5  -2  14      149.28      143.23        0.54 o   0.1055E-01
   5   2 -13       88.08       85.15        0.61 o   0.2014E-01
  -5   2  12       61.08       58.80        0.68 o   0.5462E-01
  -5   2  11       39.55       39.97        0.89 o   0.1298E+00
  -5   2  10       51.86       50.86        0.78 o   0.1021E+00
  -5  -2   9        9.64        9.25        0.75 o   0.1086E+00
  -5   2   8      120.90      123.33        0.84 o   0.2588E-01
  -5  -2   8      133.58      123.33        0.48 o   0.1992E-01
  -5   2   7       82.02       80.08        1.24 o   0.6886E-01
   5  -2  -7       86.11       80.08        0.40 o   0.9082E-02
   5  -2  -6      242.27      229.68        0.34 o   0.4717E-02
  -5   2   5      140.63      138.29        0.52 o   0.1941E-01
   5  -2  -5      145.22      138.29        0.38 o   0.6542E-02
  -5  -2   4      136.10      137.03        0.37 o   0.2159E-01
   5  -2  -4      142.72      137.03        0.47 o   0.1385E-01
  -5  -2   3       30.95       30.06        0.46 o   0.3875E-01
   5  -2  -3       31.65       30.06        1.25 o   0.6343E-01
   5   2  -2       29.22       26.13        0.61 o   0.9144E-01
   5   2  -1       42.24       38.82        0.44 o   0.3255E-01
  -5  -2   0       25.25       22.32        0.66 o   0.9532E-01
   5   2   0       22.51       22.32        1.88 o   0.1120E+00
  -5  -2  -1       53.73       54.76        0.32 o   0.1366E+00
  -5  -2  -1       63.59       54.76        1.51 o   0.7176E-01
  -5  -2  -2       73.08       71.51        0.29 o   0.3738E-01
  -5  -2  -3       84.06       93.60        0.24 o   0.4348E-01
  -5  -2  -3       97.36       93.60        0.70 o   0.1466E-01
   5  -2   4      199.62      198.28        0.36 o   0.9700E-02
  -5  -2  -4      208.71      198.28        0.67 o   0.6192E-02
   5  -2   5      152.45      155.71        0.38 o   0.1600E-01
  -5  -2  -5      162.53      155.71        0.46 o   0.5075E-02
   5  -2   6      187.70      184.31        0.68 o   0.1097E-01
  -5   2  -6      191.36      184.31        0.35 o   0.9099E-02
   5   2   7       44.03       41.96        0.41 o   0.2535E-01
  -5   2  -8       54.31       51.01        0.69 o   0.8739E-01
   5  -2   9       20.00       10.36        2.75 o   0.2585E-01
  -5   2  -9       10.64       10.36        0.57 o   0.1061E+00
  -5   2 -10        5.64        1.63        7.70 <   0.0000E+00
   5  -2  10        1.57        1.63        0.75 o   0.1361E+00
  -5   2 -11       71.23       70.32        0.36 o   0.5582E-01
  -5   2 -12      119.15      115.46        0.34 o   0.1924E-01
   5  -2  13      126.52      123.77        0.36 o   0.1092E-01
  -5   2 -14      140.21      140.61        0.41 o   0.1572E-01
   5   2  15       69.52       66.51        0.47 o   0.3241E-01
  -5  -2 -16       57.65       57.39        0.89 o   0.1120E+00
   5   2  17        8.07        7.80        2.09 o   0.9879E-01
  -5   2 -18        1.03        0.96        4.08 <   0.0000E+00
  -5  -2 -19        5.99        6.37        2.80 o   0.6436E-01
   5   2  20       29.68       26.39        2.22 o   0.1300E+00
   5   2  21       40.03       39.44        1.48 o   0.1312E+00
  -5  -2 -22       49.43       47.35        1.41 o   0.1251E+00
   5  -2  23       43.01       43.36        1.51 o   0.1277E+00
  -5   2 -24       46.77       43.59        1.59 o   0.1118E+00
  -5  -2 -25       28.95       26.07        2.25 o   0.1239E+00
  -5   2 -26       15.45       16.19        4.95 o   0.1286E+00
   5  -3 -28        3.52        3.04       10.24 <   0.0000E+00
   5  -3 -27       -7.42        4.20       14.26 <   0.0000E+00
  -5  -3  26       -6.80        8.37       11.96 <   0.0000E+00
  -5   3  25       26.18       21.37        3.43 o   0.7914E-01
  -5   3  24       29.81       26.66        2.73 o   0.1029E+00
  -5   3  23       46.80       42.11        1.81 o   0.1046E+00
  -5  -3  22       19.18       17.06        2.92 o   0.1131E+00
  -5   3  21       35.44       32.31        1.83 o   0.1379E+00
  -5   3  20       25.67       20.63        2.29 o   0.8109E-01
  -5   3  19        4.89        3.49        3.82 <   0.0000E+00
  -5   3  18       -5.75        2.92        8.88 <   0.0000E+00
  -5   3  17       36.97       34.55        1.50 o   0.1479E+00
  -5   3  16       47.97       47.53        0.85 o   0.1301E+00
   5  -3 -15      101.45       97.45        0.58 o   0.3711E-01
  -5   3  14       63.06       59.70        0.60 o   0.4809E-01
   5   3 -13      108.01      102.73        0.75 o   0.3429E-01
  -5   3  12       51.22       47.92        0.99 o   0.1265E+00
  -5   3  11       11.30        9.25        3.22 <   0.0000E+00
   5  -3 -10       -0.29        0.77       17.16 <   0.0000E+00
  -5  -3   9       17.87       22.30        3.58 o   0.8211E-01
   5  -3  -9       22.69       22.30        1.34 o   0.1247E+00
  -5   3   8       36.35       39.40        1.83 o   0.1519E+00
   5   3  -8       43.25       39.40        0.84 o   0.1063E+00
   5  -3  -7       94.03       92.63        0.81 o   0.5003E-01
   5  -3  -7       96.74       92.63        0.53 o   0.4278E-01
   5  -3  -6       15.50        1.56        2.09 o   0.1054E-01
   5  -3  -6        1.53        1.56        0.52 o   0.3596E-01
   5  -3  -5      131.84      132.24        0.42 o   0.2350E-01
  -5  -3   5      133.09      132.24        0.41 o   0.2217E-01
  -5   3   4       19.12       16.11        1.95 o   0.5479E-01
   5   3  -4       16.27       16.11        0.62 o   0.1063E+00
  -5   3   3        4.46        4.76        4.15 <   0.0000E+00
  -5  -3   3        6.07        4.76        3.02 o   0.1017E+00
  -5  -3   2        9.34       13.26        1.84 o   0.7342E-02
  -5   3   1       30.25       28.35        0.70 o   0.1324E+00
   5   3  -1       30.96       28.35        1.90 o   0.1311E+00
   5  -3   0        3.35        2.09        5.45 <   0.0000E+00
   5   3   0        2.32        2.09        2.16 o   0.1200E+00
  -5  -3  -1       32.25       33.43        0.50 o   0.1428E+00
   5   3   2       20.35       18.70        0.88 o   0.9477E-01
  -5  -3  -2       21.22       18.70        1.52 o   0.1026E+00
   5  -3   3       63.95       66.93        0.39 o   0.1009E+00
  -5  -3  -3       70.35       66.93        0.47 o   0.8621E-01
   5   3   4       34.27       30.46        0.49 o   0.1146E+00
   5   3   4       32.17       30.46        0.55 o   0.2268E-01
   5  -3   5      120.46      116.97        0.83 o   0.2959E-01
   5  -3   5      122.26      116.97        0.50 o   0.2852E-01
   5  -3   6       15.78        7.39        1.80 o   0.1489E-01
   5   3   6        7.69        7.39        0.58 o   0.5013E-01
   5  -3   7       22.97       23.89        1.33 o   0.7574E-01
  -5   3  -7       25.02       23.89        0.95 o   0.1350E+00
   5  -3   8       14.21       14.88        1.11 o   0.6118E-01
  -5   3  -8       15.09       14.88        1.73 o   0.1218E+00
  -5   3  -9        5.36        6.02        3.30 <   0.0000E+00
   5  -3   9        7.05        6.02        2.31 <   0.0000E+00
  -5  -3 -10        2.47        3.52        8.31 <   0.0000E+00
  -5   3 -10        3.28        3.52        2.29 <   0.0000E+00
   5  -3  11       29.09       27.32        2.11 o   0.1372E+00
  -5   3 -11       28.54       27.32        0.43 o   0.1339E+00
  -5   3 -12       34.35       33.22        0.46 o   0.3986E-01
  -5   3 -13       79.46       74.75        0.50 o   0.4590E-01
   5  -3  14       38.85       37.52        0.44 o   0.4174E-01
   5  -3  15       32.40       31.80        0.85 o   0.1325E+00
  -5  -3 -16        7.08        7.34        1.57 o   0.1477E+00
  -5   3 -17       -4.40        1.32        4.74 <   0.0000E+00
  -5   3 -18        9.52        9.76        5.02 <   0.0000E+00
  -5   3 -19        6.07        6.01        2.64 o   0.8349E-01
  -5  -3 -20        9.50        9.53        2.24 o   0.1443E+00
  -5   3 -21       20.28       21.43        2.55 o   0.1181E+00
  -5   3 -22       12.16       11.45        1.59 o   0.1371E+00
  -5  -3 -23        9.46        8.41        2.92 o   0.9454E-01
  -5   3 -24        8.63        7.84        3.26 o   0.8175E-01
  -5   3 -25       12.54       11.48        5.88 <   0.0000E+00
  -5   3 -26       11.83        5.55        9.69 <   0.0000E+00
   5  -4 -27       28.62       24.09        5.31 o   0.6672E-01
  -5   4  26       11.45       10.72        2.83 o   0.1343E+00
  -5  -4  25       52.84       45.20        1.85 o   0.7070E-01
  -5   4  24        5.55        5.24        1.84 o   0.1381E+00
  -5   4  23       53.86       47.62        1.80 o   0.1265E+00
  -5   4  22       16.39       16.30        2.08 o   0.1606E+00
  -5   4  21       26.02       23.09        3.06 o   0.6803E-01
   5  -4 -20        1.17        1.44        5.24 <   0.0000E+00
  -5  -4  19       15.28       14.04        2.33 o   0.1145E+00
  -5  -4  18        3.36        3.17        3.22 o   0.5970E-01
   5  -4 -17       72.21       69.58        0.99 o   0.8261E-01
  -5  -4  16        8.11        7.98        0.89 o   0.6133E-01
  -5  -4  15      131.88      125.70        0.55 o   0.2394E-01
  -5  -4  14       13.76       12.95        0.57 o   0.1764E-01
   5   4 -13      109.31      104.12        0.57 o   0.3301E-01
   5   4 -12       18.38       17.75        0.59 o   0.7275E-01
  -5   4  11       19.08       17.95        0.60 o   0.1359E+00
  -5   4  10       40.65       40.85        1.06 o   0.1524E+00
   5  -4  -9       55.51       52.65        0.71 o   0.1314E+00
  -5   4   8       33.29       26.12        1.42 o   0.7219E-01
   5  -4  -8       28.68       26.12        0.63 o   0.3931E-01
   5  -4  -7      158.97      168.02        0.38 o   0.1325E-01
   5  -4  -7      184.32      168.02        0.53 o   0.1023E-01
   5  -4  -6       29.17       13.07        1.21 o   0.2639E-01
   5   4  -6       12.85       13.07        0.41 o   0.1044E-01
  -5   4   5      169.23      170.35        0.53 o   0.1370E-01
   5   4  -5      166.50      170.35        0.50 o   0.1323E-01
  -5  -4   4       37.02       34.48        0.93 o   0.1559E+00
   5   4  -4       34.47       34.48        0.46 o   0.1653E-01
  -5   4   3       74.79       74.69        0.51 o   0.6159E-01
   5   4  -3       73.49       74.69        0.56 o   0.4593E-01
   5  -4  -2       56.35       57.14        0.42 o   0.1045E+00
  -5   4   2       58.45       57.14        0.68 o   0.5012E-01
  -5  -4   1       34.74       32.69        0.61 o   0.1378E+00
  -5  -4   1       34.46       32.69        1.27 o   0.1352E+00
  -5  -4   0       15.33       12.34        1.11 o   0.1803E-01
  -5  -4   0       12.19       12.34        1.46 o   0.1402E+00
  -5  -4  -1       79.83       78.49        0.52 o   0.6941E-01
   5   4   1       80.06       78.49        0.62 o   0.4836E-01
   5   4   2       50.38       51.48        0.62 o   0.1458E+00
   5   4   2       51.56       51.48        0.66 o   0.5183E-01
   5  -4   3      151.45      157.71        0.54 o   0.1448E-01
  -5  -4  -3      163.54      157.71        0.49 o   0.1419E-01
  -5  -4  -4       39.35       36.28        0.59 o   0.1510E+00
  -5  -4  -4       36.98       36.28        0.39 o   0.1442E-01
  -5  -4  -5      196.27      205.70        0.30 o   0.8972E-02
  -5  -4  -5      213.88      205.70        0.65 o   0.8403E-02
   5  -4   6       33.40       24.46        0.49 o   0.5948E-01
  -5   4  -6       25.45       24.46        0.73 o   0.1462E-01
  -5  -4  -7       93.57       99.42        0.36 o   0.3150E-01
  -5   4  -7      108.53       99.42        0.59 o   0.3502E-01
  -5  -4  -8        9.23        4.25        1.45 o   0.5499E-02
   5   4   8        4.55        4.25        0.76 o   0.1357E+00
  -5   4  -9       13.19        5.37        2.91 o   0.1402E-01
  -5  -4  -9        5.05        5.37        0.62 o   0.1358E+00
  -5   4 -10       51.02       50.92        1.04 o   0.1356E+00
  -5   4 -10       55.25       50.92        0.49 o   0.1219E+00
   5  -4  11       85.24       80.31        0.39 o   0.5887E-01
  -5   4 -12       28.55       27.65        0.37 o   0.4022E-01
   5  -4  13      159.01      151.58        0.38 o   0.1579E-01
  -5  -4 -14       11.28       10.99        0.42 o   0.2881E-01
  -5   4 -15       94.72       90.98        0.59 o   0.5003E-01
  -5   4 -16        4.55        4.44        0.91 o   0.9916E-01
   5  -4  17       17.90       16.80        2.96 o   0.6680E-01
  -5   4 -18       18.51       21.79        2.46 o   0.9867E-01
  -5   4 -19       11.38       15.09        4.98 <   0.0000E+00
  -5   4 -20        2.85        2.95        3.24 o   0.6935E-01
  -5   4 -21       43.32       40.74        1.99 o   0.1447E+00
  -5   4 -22        0.48        0.45        1.84 o   0.1533E+00
  -5  -4 -23       56.66       52.60        1.62 o   0.1226E+00
  -5  -4 -24        8.67        8.62        1.97 o   0.1590E+00
   5  -4  25       38.46       34.31        2.47 o   0.1177E+00
  -5   4 -26        3.65        3.20        6.14 o   0.6718E-01
   5  -5 -27       23.59       21.18        4.83 o   0.6674E-01
  -5  -5  26       11.59        9.32        8.44 <   0.0000E+00
  -5   5  25       27.57       23.53        3.02 o   0.9355E-01
  -5  -5  24        1.92        1.85        8.62 <   0.0000E+00
   5  -5 -23        7.04        8.88       12.23 <   0.0000E+00
  -5   5  22        4.80        5.02        3.98 o   0.1003E+00
  -5  -5  21        9.99       12.55        7.47 <   0.0000E+00
  -5   5  20        3.61        7.12       11.83 <   0.0000E+00
  -5  -5  19        0.77        7.11       41.53 <   0.0000E+00
  -5   5  18       22.36       22.42        2.16 o   0.1264E+00
  -5  -5  17       -3.92        2.92        5.93 <   0.0000E+00
  -5  -5  16       15.09       14.75        1.68 o   0.1407E+00
  -5   5  15       18.03       13.05        1.59 o   0.5383E-01
  -5   5  14        8.18        8.40        1.20 o   0.1132E+00
  -5   5  13       19.99       17.88        0.93 o   0.1100E+00
  -5  -5  12       32.87       36.06        0.69 o   0.1410E+00
   5  -5 -11        6.76        6.94        1.45 o   0.1517E+00
   5  -5 -10       42.75       39.67        0.92 o   0.1524E+00
   5  -5  -9       42.58       38.53        0.84 o   0.1041E+00
  -5  -5   8       10.57       11.17        0.95 o   0.1198E+00
   5  -5  -7       73.74       64.80        0.64 o   0.7194E-01
   5  -5  -6       11.19        5.26        2.46 o   0.7466E-02
   5  -5  -6        5.34        5.26        1.87 o   0.1228E+00
   5  -5  -5       77.52       77.50        0.76 o   0.7698E-01
   5   5  -5       81.94       77.50        0.47 o   0.5837E-01
  -5   5   4       40.82       38.06        0.94 o   0.1582E+00
   5   5  -4       40.08       38.06        0.57 o   0.9713E-01
   5  -5  -3       28.84       32.70        0.75 o   0.1358E+00
   5  -5  -3       33.58       32.70        0.56 o   0.9112E-01
   5   5  -2       60.90       58.47        0.45 o   0.9917E-01
   5   5  -2       59.78       58.47        0.97 o   0.9733E-01
   5  -5  -1       13.85       15.36        1.56 o   0.4403E-01
   5   5  -1       16.87       15.36        1.81 o   0.9559E-01
   5  -5   0       18.87       16.37        1.02 o   0.7044E-01
   5   5   0       17.02       16.37        2.47 o   0.9830E-01
   5  -5   1       21.69       22.88        1.14 o   0.5298E-01
  -5   5  -1       23.78       22.88        0.81 o   0.1111E+00
   5   5   2       67.64       63.08        0.53 o   0.9722E-01
   5   5   2       66.99       63.08        0.90 o   0.8302E-01
   5  -5   3       57.13       56.62        0.79 o   0.1224E+00
  -5  -5  -3       62.05       56.62        0.56 o   0.8459E-01
   5   5   4       30.82       26.97        1.09 o   0.8540E-01
  -5   5  -4       29.66       26.97        0.56 o   0.4858E-01
   5  -5   5       59.25       55.97        0.62 o   0.8608E-01
   5  -5   5       63.23       55.97        0.58 o   0.3162E-01
  -5  -5  -6       17.97        4.25        3.12 o   0.1045E-01
  -5   5  -6        4.88        4.25        0.55 o   0.7627E-01
  -5  -5  -7       36.19       38.42        0.94 o   0.1266E+00
  -5   5  -7       37.41       38.42        0.88 o   0.1307E+00
  -5  -5  -8        7.46        0.60        3.13 <   0.0000E+00
  -5   5  -8        0.61        0.60        0.87 o   0.1375E+00
   5  -5   9        8.10        8.45        2.82 <   0.0000E+00
  -5  -5  -9        8.69        8.45        0.89 o   0.1601E+00
  -5   5 -10       47.92       46.09        0.54 o   0.1518E+00
  -5   5 -11        5.42        5.99        0.74 o   0.1374E+00
  -5   5 -12       21.07       20.92        0.95 o   0.1202E+00
  -5   5 -13       22.82       27.55        1.11 o   0.1121E+00
  -5  -5 -14       11.14       10.45        1.60 o   0.5585E-01
  -5   5 -15       36.26       34.22        1.02 o   0.1333E+00
  -5   5 -16       -2.45        7.11       14.25 <   0.0000E+00
  -5   5 -17       17.57       16.51        1.87 o   0.1255E+00
   5  -5  18        8.89       11.72        5.28 <   0.0000E+00
  -5   5 -19        9.48       13.25        5.70 <   0.0000E+00
  -5  -5 -20        0.63        0.91        8.66 <   0.0000E+00
   5  -5  21       19.80       24.32        4.60 o   0.9285E-01
  -5   5 -22        2.46        3.52       12.92 <   0.0000E+00
   5  -5  23       11.09       11.22        7.86 <   0.0000E+00
  -5   5 -24        6.86        5.66        3.06 o   0.8261E-01
   5  -5  25        1.04        0.62        5.96 <   0.0000E+00
  -5   5 -26        5.06        3.92        5.17 o   0.5106E-01
   5  -6 -27       23.31       20.73        4.33 o   0.1041E+00
   5  -6 -26       25.84       24.06        2.44 o   0.1337E+00
   5   6 -25       47.50       41.05        1.75 o   0.7805E-01
   5   6 -24       26.19       24.22        1.82 o   0.1192E+00
  -5   6  23       44.76       41.93        1.96 o   0.1335E+00
  -5   6  22       11.88       12.28        4.42 o   0.7639E-01
  -5   6  21       19.34       20.42        3.76 o   0.9794E-01
  -5   6  20        7.91        8.37        7.33 <   0.0000E+00
  -5   6  19        1.86        1.94       10.45 <   0.0000E+00
  -5  -6  18       14.02       15.22        2.39 o   0.1145E+00
  -5  -6  17       43.87       42.40        1.33 o   0.1564E+00
  -5  -6  16       11.36       11.02        0.88 o   0.5795E-01
  -5   6  15      102.36      101.14        1.02 o   0.3694E-01
  -5  -6  14       38.17       38.61        1.02 o   0.4292E-01
  -5   6  13      117.13      114.79        0.88 o   0.2447E-01
   5  -6 -12       52.25       51.66        0.93 o   0.4445E-01
   5  -6 -11       71.57       68.75        0.78 o   0.6819E-01
   5  -6 -10       27.87       27.60        1.16 o   0.1436E+00
  -5   6   9       40.49       37.76        0.86 o   0.1232E+00
  -5  -6   8       10.94       10.66        0.55 o   0.3927E-01
  -5   6   7      113.13      117.51        0.76 o   0.2825E-01
   5  -6  -7      129.66      117.51        0.67 o   0.2341E-01
   5  -6  -6       56.09       55.19        0.63 o   0.1305E+00
   5  -6  -6       58.45       55.19        0.67 o   0.1501E-01
  -5   6   5      162.54      163.21        0.48 o   0.1367E-01
   5  -6  -5      168.60      163.21        0.80 o   0.9134E-02
[truncated: 1,268,738 more chars]
